# Supplementary material for: The Cyclic AMP Receptor Protein Regulates Quorum Sensing and Global Gene Expression in Yersinia pestis during Planktonic Growth and Growth in Biofilms
Source: mBio. 2019 Nov 19;10(6):e02613-19. doi: 10.1128/mBio.02613-19 (PMC6867900; doi:10.1128/mBio.02613-19)
Supplement: DATA SET S1 [file mBio.02613-19-sd001.xlsx]

## Sheet: WtPlankGlucose-CrpPlankGlucose
Planktonic Y. pestis in Glucose vs. Planktonic Y. pestis ∆crp in glucose
Gene ID	log2 Fold Change	False Discovery Rate Adjusted p Value
aas	0.624498	0.0970529
aat	0.124697	0.661211
accA	-0.952229	0.00450208
accB	0.609678	0.050785
accC	0.588974	0.295495
accD	-1.06644	0.000132456
aceA	0.959882	0.0294945
aceB	-0.153362	0.628931
aceE	0.121085	0.807042
aceF	1.61564	0.000246736
aceK	1.02621	0.110281
ackA	-0.447967	0.286314
acnA	0.51388	0.467448
acnB	1.09091	0.0579875
acpD	-1.42508	0.0214168
acpP	-1.2207	0.00172178
acpS	1.00849	0.0147948
acrA	-0.3754	0.336346
acrB	0.551736	0.0314193
acrR	-0.595765	0.117618
acs	-3.37374	6.54532e-28
actP	-2.98484	3.4424e-08
adhE	-0.0403429	0.915019
adk	-1.07839	0.00116694
aefA	-0.108968	0.810223
aer	0.208216	0.523232
agaZ	-0.609093	0.0366947
ahpC	0.463079	0.432411
aidB	-0.173681	0.786928
ail	-0.19249	0.80187
alaS	-0.64751	0.232638
alcA	-0.762458	0.00120699
alcB	0.0439127	0.915125
alr	0.731387	0.0434445
amn	0.121138	0.681241
ampD	0.0886665	0.7662
ampE	-0.361513	0.254739
ampG	-0.204585	0.660214
ampH	0.0257128	0.93858
ampM	-0.959478	2.02871e-05
amtB	0.441838	0.295495
anmK	-1.33721	0.0209356
ansA	-0.145047	0.56351
ansB	-4.08962	6.54532e-28
ansP	-0.319607	0.704456
apaG	0.438051	0.200719
apaH	0.158748	0.714365
apbA	0.312534	0.725636
apbE	0.406753	0.332197
apt	-0.774989	0.00283702
araA	0.379113	0.346831
araB	0.40665	0.251826
araC	-1.47428	3.23925e-09
araD	-1.75372	5.00872e-05
araF	-2.83399	2.04086e-14
araG	-1.0112	0.000589386
araH	-0.555703	0.107937
arcA	-0.527923	0.264673
arcB	-0.85966	0.00803366
argA	0.33756	0.375925
argB	0.828951	0.0328956
argC	1.04587	0.00231174
argD	-0.402307	0.673199
argE	0.412167	0.373402
argG	0.214914	0.6686
argH	0.764368	0.132444
argI	0.320549	0.466131
argR	-0.377299	0.337666
argS	-0.538392	0.0575237
arnT	-0.459457	0.41155
aroA	0.387073	0.157423
aroB	-0.369059	0.201421
aroC	0.858499	0.253153
aroE	0.0530643	0.866873
aroF	-0.0125194	0.977336
aroH	0.239159	0.437349
aroK	-1.13849	0.00091262
aroL	-1.90411	3.82772e-08
aroP	-0.467037	0.163888
aroQ	-0.573872	0.366531
arsB	0.635379	0.0586326
arsR	-1.36995	0.0159254
artI	-0.493425	0.431732
artM	-0.0133527	0.980306
artP	-0.112021	0.749977
artQ	-0.0956223	0.868693
asd	0.486434	0.169932
asnA	-1.73567	0.045865
asnB	0.755219	0.00293019
asnC	-0.572412	0.042668
asoB	1.95151	1.45159e-11
aspA	-3.75208	1.75592e-07
aspC	0.218516	0.720289
aspS	-0.212085	0.622596
asr	-0.432758	0.285472
astA	-0.218449	0.826014
astB	0.486748	0.38646
astD	-0.0245443	0.982847
astE	0.682833	0.0663662
atpA	-2.0497	0.00298774
atpB	-3.47553	4.45169e-13
atpC	-1.41109	0.0404567
atpD	-1.66855	0.017072
atpE	-2.60014	1.20309e-05
atpF	-2.4514	8.11979e-05
atpG	-1.56748	0.0163038
atpH	-2.34079	0.000352088
atpI	-3.95057	5.7467e-14
avtA	-0.945815	0.0865695
baeR	1.11952	0.00451441
barA	-0.149833	0.812393
basR	0.605449	0.0373995
basS	0.238789	0.689812
bcp	-0.568441	0.387281
bcr	0.463261	0.607113
betA	1.02606	0.00184675
betB	1.00845	0.0950353
betI	-0.0104289	0.981931
betT	0.690393	0.0123872
bfd	-0.413573	0.593863
bfr	0.911286	0.170936
bgaB	-0.855588	0.0906308
bglA	0.297774	0.467448
bglB	0.918434	0.00231174
bioA	1.48356	0.0030645
bioB	0.226705	0.630174
bioC	1.058	0.046162
bioD	0.410612	0.607113
bioF	1.59604	0.0748207
bioH	0.490675	0.542868
bipA	-0.767887	0.168885
birA	-0.874372	0.0898011
bisC	1.25373	7.72556e-05
bolA	0.471488	0.30053
brnQ	0.137194	0.797542
btuB	-0.216095	0.729137
btuC	-0.782883	0.0484696
btuD	-0.811382	0.0747004
btuE	-0.711628	0.00298466
btuF	0.71478	0.141253
btuR	0.576989	0.122211
caf1A	0.069225	0.940136
caf1M	-1.03196	0.000479609
cafA	0.0588895	0.921323
carA	-2.42234	0.000545642
carB	-0.782895	0.243529
cca	1.29125	0.00865016
ccmA	0.402204	0.541891
ccmB	0.258033	0.749762
ccmC	-0.0399344	0.930777
ccmD	0.149983	0.749762
ccmE	-0.281593	0.648363
ccmF	1.28404	0.000287249
ccmG	0.111391	0.892479
ccmH	0.247615	0.730834
ccrB	-0.539762	NA
cdd	-1.98552	9.74147e-05
cdh	1.05806	0.0105858
cdsA	-0.30174	0.288468
celA	-1.33469	6.27487e-08
celB	-0.220014	0.554064
celC	-0.437203	0.201421
celD	-0.433658	0.315633
cfa	-0.162694	0.863539
chaA	-0.383979	0.520072
cheA	-0.369951	0.278042
cheB	1.36612	0.00911064
cheD	0.156762	0.704712
cheD2	0.0901752	0.837129
cheM	-0.818948	0.0922297
cheR	0.757112	0.023088
cheW	0.112392	0.860929
cheY	0.316833	0.580974
cheZ	0.460528	0.224404
clpA	0.536488	0.451837
clpB	0.432743	0.267769
clpB2	1.38995	1.0562e-05
clpB3	1.63105	0.0259381
clpB5	-0.417173	0.222727
clpP	-0.705343	0.00121155
clpS	0.205267	0.71891
clpX	-0.844806	0.00206492
cls	0.254627	0.552162
cmk	-0.21433	0.365143
cmr	-0.108605	0.91411
coaA	-2.63539	1.95571e-05
coaD	0.735702	0.0440004
coaE	-0.380793	0.489086
cobB	-0.377425	0.658207
cobS	0.130683	0.764537
cobT	-0.335937	0.527576
codA	0.522893	0.0663875
copA	-0.229402	NA
copR	0.683149	0.213004
corA	0.70879	0.21498
corE	-0.0653915	0.88989
cpdB	1.02507	1.81233e-05
cpxA	0.612236	0.146725
cpxP	-1.89541	3.34979e-07
cpxR	0.452533	0.40333
crcB	-0.956503	0.000220771
creA	-0.275852	0.362456
creB	0.99916	0.0159254
creC	0.472167	0.110192
creD	0.602011	0.0716001
crgA	0.64681	0.217564
crl	-0.4691	0.253328
crp	-3.37318	3.59238e-19
crr	-0.0719387	0.867164
cru	1.85675	6.11806e-11
cscR	0.75491	0.00216975
cspa1	-0.0732245	0.931459
cspa2	-0.225504	0.553858
cspB	0.00502664	0.994203
cspC	-1.53428	0.00935825
cspD	-3.50329	2.31707e-74
cspE	-2.12313	5.86711e-08
csrA	-0.0602734	0.882902
cstA	-3.01693	2.44907e-23
cueR	0.531685	0.320246
cutC	-0.585028	0.0907379
cutF	-0.0180298	0.960425
cvpA	-1.03936	0.224666
cyaA	1.45591	1.3744e-06
cyaB	-0.111684	0.824302
cyaY	0.427085	0.205999
cybB	-0.00526847	0.992879
cybC	-0.307	0.697556
cycA	-1.75531	2.25893e-05
cydA	-0.766807	0.111348
cydB	-0.0320543	0.971267
cydC	1.04957	0.000159576
cydD	0.292662	0.633911
cyoA	-2.36706	6.11806e-11
cyoB	-1.00866	0.0137885
cyoC	-0.266953	0.500841
cyoD	-0.277374	0.566564
cyoE	-0.138773	0.72219
cysA	1.72624	0.001332
cysB	-0.215056	0.400254
cysC	0.795835	0.0537915
cysD	0.0688684	0.899581
cysE	0.284535	0.586505
cysG	1.03671	0.000228613
cysI	0.958595	0.124463
cysJ	0.672308	0.438484
cysK	0.290251	0.753137
cysM	0.284347	0.424129
cysN	1.40678	1.07906e-06
cysP	-0.619535	0.266304
cysQ	0.887157	0.260072
cysS	0.206508	0.627885
cysT	1.39531	0.0258241
cysW	1.93657	0.00104907
cysZ	-0.694327	0.0155418
cytR	-0.05326	0.863297
dacA	-0.0399464	0.94488
dacB	-0.0819083	0.816426
dacC	0.46251	0.258317
dadA	-2.34988	1.43433e-07
dalD	0.239044	0.571935
dam	-0.322774	0.500091
dapA	-0.634376	0.10112
dapB	-0.0452119	0.91839
dapD	-3.59796	1.31015e-14
dapE	1.28862	0.105409
dapF	0.016239	0.974344
dapX	-0.10818	0.815168
dbpA	-0.462206	0.0927478
dcd	0.0516195	0.91411
dcrA	-6.55167	3.84579e-37
dcrB	-0.230507	0.496108
dctA	-2.35539	2.69899e-06
dcuA	0.292112	0.584497
ddg	0.461838	0.492505
ddhA	-1.35553	1.51147e-06
ddhC	-1.08706	0.00141668
ddhD	-1.96173	2.01034e-07
ddl	0.976248	0.224686
deaD	1.50613	0.00033487
dedA	-1.10385	0.00560367
dedD	0.599609	0.0725201
def	-0.190358	0.558518
degQ	-0.496677	0.545099
degS	-0.441008	0.366074
deoB	1.34102	0.0139755
deoC	0.302633	0.320804
deoD	1.21881	5.05806e-05
deoR	-0.254413	0.614079
dfp	0.0587006	0.857734
dgkA	-0.485008	0.15469
dgt	-0.192314	0.534405
dhaK	-0.254002	0.661211
dinA	0.0382775	0.940405
dinG	-0.0974091	0.797668
dinI	-0.876021	0.0019715
dinP	-0.317035	0.608236
dipZ	0.31577	0.546165
djlA	-0.673211	0.157353
dkgA	1.87753	1.91378e-05
dkgB	-0.619287	0.387213
dksA	-0.574286	0.185815
dld	0.411453	0.595511
dmsA	0.741619	0.170663
dmsB	0.645775	0.11111
dmsC	0.9698	0.019364
dnaA	-0.0524136	0.921323
dnaB	0.300007	0.413206
dnaE	-0.145136	0.812393
dnaG	-0.671361	0.0820726
dnaJ	-0.616455	0.153968
dnaK	0.429485	0.427773
dnaN	0.762755	0.0573661
dnaQ	0.0754752	0.819702
dnaX	0.870753	0.124509
dppA	-0.437535	0.293374
dppB	0.742151	0.237404
dppC	1.54267	0.0085858
dppD	0.862036	0.050612
dppF	0.901817	0.00103944
dps	0.268872	0.729606
dsbA	-0.321728	0.550979
dsbB	-1.57628	0.000738961
dsbC	0.291827	0.431732
dut	-0.199524	0.674709
dxr	-1.01081	0.000311093
dxs	0.261305	0.428561
eco	-0.663792	0.321157
ecpD	-1.13703	0.0794976
eda	-0.823255	0.0512975
edd	0.697841	0.202617
efp	-1.52931	0.0142991
elaB	-0.40559	0.615774
elbB	0.881369	0.0725201
emrA	0.698508	0.0788724
emrB	0.632246	0.550979
emrR	0.0935025	0.875687
endA	-0.226335	0.688182
engA	0.344288	0.279849
engB	-0.123118	0.772511
eno	0.0322324	0.969126
envB	0.0884856	0.910366
envZ	1.41572	9.80615e-05
epd	-0.361143	0.230758
era	-0.308879	0.509896
exuR	-0.656594	0.114666
exuT	1.07961	0.0175519
fabA	-0.389613	0.517344
fabB	0.737453	0.302991
fabD	-0.0276195	0.935554
fabF	-0.539101	0.195125
fabG	-0.640293	0.0331434
fabH	-0.238253	0.472611
fabZ	-0.42993	0.334649
fadA	-3.66104	1.65224e-18
fadB	-4.68384	2.436e-17
fadD	-2.6891	9.67073e-08
fadE	-0.864952	NA
fadH	-1.46926	NA
fadI	-1.81554	NA
fadJ	-1.0644	NA
fadL	-2.36006	1.4265e-07
fadR	-0.610217	0.0452738
fbaA	0.452499	0.331344
fbp	-0.238588	0.550979
fcuA	-0.750904	0.0815554
fdhD	0.60979	0.0502165
fdhE	-0.411941	0.358512
fdhF	1.46073	8.27573e-06
fdoH	0.780812	0.273866
fdoI	0.038074	0.943235
fdx	-0.279318	0.399113
feoA	-0.508932	0.220935
feoB	0.120413	0.750796
ffh	-0.515998	0.0513181
fhuB	2.3434	1.4545e-05
fhuC	0.950572	0.120022
fhuD	1.17151	0.0114156
fieF	0.191547	0.547059
fipA	0.106917	0.828144
fis	-0.991075	0.0612557
fklB	-0.597427	0.0965959
fkpA	-1.54581	0.00114227
fkpB	0.277547	0.700492
flaA1	-0.479547	0.295349
flaA2	-0.0416749	0.94488
flaA3	0.0146662	0.978066
flaL	1.36736	0.000185804
flbD	-1.06313	0.0294058
fldA	-0.230089	0.686446
fldB	-0.230553	0.648488
flgA	-0.583182	0.367907
flgB	0.055319	0.912893
flgC	0.938197	0.192041
flgD	1.05813	0.00144811
flgE	0.711313	0.00722159
flgF	1.37161	0.14241
flgG	0.904336	0.0752903
flgH	1.29921	0.00935035
flgI	1.56755	0.0385681
flgJ	1.36213	1.5812e-07
flgK	-0.0808626	0.859269
flgL	-0.318474	0.331555
flgM	-0.392486	0.201126
flgN	-0.462811	0.116773
flhA	0.777176	0.0102119
flhB	-0.888592	0.0431872
flhC	-3.58401	1.98999e-17
flhE	0.761604	0.198408
fliA	0.603223	0.164757
fliC	-0.517954	0.220993
fliD	-0.485754	0.187733
fliE	-0.27566	0.519069
fliF	0.492871	0.282019
fliG	0.909996	0.0206721
fliH	1.62296	0.00477785
fliI	1.81823	0.00256132
fliJ	0.0848164	0.874307
fliK	1.71737	0.0340574
fliL	-0.0463744	0.924411
fliM	-0.179183	0.725636
fliN	0.217111	0.809741
fliO	1.74619	0.0194423
fliP	0.32678	0.519676
fliQ	0.407522	0.258693
fliR	-0.323541	0.392172
fliS	-0.716983	0.0917319
fliT	-1.43114	0.000386785
fliY	-0.583034	0.24346
fliZ	0.0854059	0.901532
flk	0.994335	0.0543547
fmt	0.268552	0.38646
fnr	-0.355818	0.214032
focA	-0.450738	0.476625
folA	-0.327735	0.376669
folB	-0.544855	0.312785
folC	0.665333	0.207345
folD	0.139807	0.810223
folE	-0.505416	0.383652
folK	0.828063	0.07384
folP	-0.495411	0.117485
fpr	0.0557128	0.896966
frdA	-0.967392	0.01293
frdB	-0.686539	0.0626267
frdC	-0.059545	0.918498
frdD	0.815925	0.147009
fre	-1.06359	0.000112001
frr	-1.04732	0.00678791
frsA	-0.121756	0.812702
fruA	0.470931	0.64733
fruB	0.00493143	0.992879
fruK	0.275921	0.74888
fruR	0.450829	0.237404
fsr	0.0219884	0.964466
ftn	-0.431371	0.410292
ftsA	0.357643	0.673709
ftsB	-0.592594	0.110192
ftsE	0.742267	0.0903295
ftsI	1.18173	5.18299e-06
ftsK	0.400045	0.0785601
ftsL	1.07107	0.000317437
ftsN	0.165909	0.61521
ftsQ	1.25538	0.099965
ftsW	2.0447	0.0037769
ftsX	0.389655	0.192918
ftsY	-0.0439406	0.892899
ftsZ	1.26844	0.107752
fucR	-5.63451	1.35347e-38
fumA	-0.345614	0.374926
fur	-0.590416	0.158337
fusA	-0.432437	0.291597
fxsA	0.0422661	0.938459
fyuA	2.5523	1.06964e-06
galE	0.281747	0.658145
galF	-0.132496	0.730603
galK	0.610559	0.352686
galR	0.0613546	0.852175
galT	0.325478	0.673199
galU	-0.597169	0.199998
gapA	-0.601208	0.321242
gatY	0.826514	0.0607625
gcp	0.695158	0.202617
gcsH	-0.056441	0.960425
gcvA	-0.736925	0.00125452
gcvP	0.914065	0.277778
gcvR	0.0247532	0.950697
gcvT	-0.332755	0.738821
gdhA	0.214744	0.565532
genX	-0.0867856	0.848528
gidA	0.0204454	0.957976
gidB	-1.49804	0.00527056
glgA	2.8231	2.27418e-07
glgB	0.917559	0.155833
glgC	2.56846	8.58036e-10
glgP	1.46981	0.0181984
glgX	1.64062	0.0506379
glk	-0.400043	0.379817
glmM	-0.0744485	0.783953
glmS	-0.518835	0.464084
glmU	0.0186129	0.979441
glnA	0.0174785	0.978066
glnB	-0.13468	0.78434
glnD	0.106627	0.824181
glnE	1.32594	0.0713867
glnG	1.35504	0.000204517
glnH	-2.91129	1.24562e-21
glnK	-0.296334	0.625778
glnL	0.446305	0.0640485
glnP	-1.50023	NA
glnQ	-1.47725	0.0159254
glnS	-0.673364	0.0992973
gloA	-0.24586	0.654671
gloB	-0.142222	0.688496
glpA	1.14312	0.0438974
glpB	1.35396	0.0105787
glpC	0.284045	0.639949
glpD	-0.377346	0.531841
glpE	-0.831579	0.13996
glpF	-1.30023	0.019364
glpG	0.114572	0.679085
glpM	-1.2142	0.0402728
glpQ	-0.958071	0.0522457
glpR	0.838972	0.00114518
gltA	0.104458	0.887308
gltB	1.71064	0.00245772
gltC	-0.449433	0.156024
gltD	1.87734	0.000449095
gltJ	-2.43328	1.4005e-09
gltK	-2.39858	4.32543e-18
gltL	-2.35322	3.60503e-17
gltP	-0.930757	0.0104554
gltX	0.026904	0.946263
glxK	0.841477	0.138255
glyA	0.620991	0.315932
glyQ	0.171502	0.860796
glyS	1.47586	0.00385289
gmhA	-1.18163	0.0019715
gmk	-0.416839	0.404756
gnd	0.0806183	0.913785
gntM	-0.951901	NA
gntP	-0.0377665	0.965174
gntR	0.328956	0.519069
gntV	-2.39689	4.86637e-17
goaG	1.0555	0.0118064
gor	0.0169743	0.977976
gph	0.633707	0.0459182
gpmA	-0.114848	0.891845
gpmB	-0.903604	0.0102119
gpsA	0.611995	0.0824601
gpt	-2.29276	4.23037e-09
gptB	-0.679884	0.274708
greA	-1.68429	5.50061e-06
greB	0.480315	0.18772
groEL	0.108513	0.906821
groES	0.147969	0.875687
grxA	-0.986668	0.131704
grxC	-0.138824	0.802072
gshA	0.183982	0.490633
gshB	0.509747	0.243267
gsk	-0.380615	0.229192
gsrA	-0.478308	0.370649
gst	1.07734	0.0263682
guaA	0.886932	0.116773
guaB	0.984499	0.0642482
guaC	-0.16703	0.805844
gutB	-4.002	NA
gyrA	-0.0478055	0.931626
gyrB	0.150653	0.812393
hcaT	-0.459204	0.403502
hcp	0.148891	0.721178
hcr	1.32009	0.00898368
hdeB	-1.69824	3.97575e-08
hdeD	0.339057	0.704411
helD	-0.0506996	0.875687
hemA	-0.351125	0.228084
hemB	0.43275	0.490136
hemC	0.417536	0.573146
hemD	0.735936	0.136148
hemE	0.893661	0.108707
hemF	1.32199	0.0812579
hemG	-0.128912	0.828519
hemH	-0.82269	0.00856731
hemL	0.307184	0.62195
hemN	0.343954	0.358908
hemX	0.635063	0.271335
hemY	1.17891	4.04199e-07
hepA	0.305452	0.525541
hexA	-0.279863	0.537464
hexR	-0.34627	0.332475
hflB	-0.213465	0.682155
hflC	0.220374	0.627504
hflK	0.087178	0.913322
hflX	-0.0391579	0.916657
hfq	0.221623	0.596183
hisA	0.914693	0.257495
hisB	-0.34484	0.718498
hisC	0.104361	0.91411
hisD	0.369024	0.689812
hisF	0.774719	0.0818073
hisG	0.253392	0.783953
hisH	0.41322	0.65087
hisI	0.404542	0.240941
hisJ	-4.54763	1.76296e-26
hisM	-0.876227	0.045997
hisP	-0.896085	0.0110442
hisQ	-2.52869	2.13487e-07
hisS	-0.0542864	0.897042
hmp	-0.328219	0.40333
hmsF	-0.888852	0.0115981
hmsH	-1.01495	0.0198379
hmsR	0.896826	0.0024938
hmsS	0.992596	0.0670705
hmsT	-0.866795	0.0125519
hmuR	0.628547	0.0490215
hmuS	1.11055	0.00998107
hmuT	1.93857	0.00264422
hmuU	2.49275	0.000134934
hmuV	1.27411	0.000333569
hmwA	-0.0217206	0.961146
hmwC	0.0720361	0.861085
hns	-1.17081	0.0426737
hofB	-0.0589616	0.918498
hofC	0.779526	0.0637149
hofQ	0.225672	0.6952
holA	0.227609	0.683997
holB	1.39627	0.0303871
holC	0.291923	NA
holD	0.639619	0.0219263
holE	-0.267723	0.430201
hpaB	0.762533	0.0692606
hpaC	1.23769	1.67675e-05
hpaD	-0.610522	0.0555081
hpaE	-0.303295	0.695768
hpaF	-0.124748	0.754581
hpaH	0.0345864	0.927808
hpaI	0.87788	0.000485012
hpaR	-0.653402	0.247548
hpaX	0.790019	0.000545642
hpmB	-0.0963076	0.90317
hpt	0.0636906	0.8808
hrpA	0.403894	0.290507
hrpB	1.54996	0.031535
hscA	0.0708348	0.941603
hscB	-0.658249	0.277168
hslI	-0.154778	0.721178
hslJ	-0.556818	0.0820211
hslO	0.407915	0.263492
hslR	0.0139913	0.97577
hslU	0.56264	0.237404
hslV	0.152124	0.695768
htpG	0.183401	0.767458
htpX	-0.733706	0.239225
htrE	-0.83117	0.207518
hupA	-0.0766989	0.930135
hupB	-0.992702	0.090483
hutC	0.552467	0.284124
hutG	0.0263135	0.954906
hutH	0.422095	0.459887
hutI	-0.220802	0.733387
hutU	0.00981204	0.986075
hxuB	-0.943419	0.0432874
hydN	1.63538	0.0018684
ibeB	1.12107	0.0248098
ibpA	-0.892078	0.266294
ibpB	-1.01132	NA
icc	-0.63957	0.00897685
icdA	-1.06125	0.0637594
iciA	0.636305	0.265193
idnO	-3.48694	4.29905e-30
ihfA	-0.277654	0.672141
ihfB	0.462294	0.266304
ileS	0.818932	0.0125644
ilvA	2.19304	NA
ilvB	-1.41967	NA
ilvC	-1.3711	NA
ilvD	1.33002	NA
ilvE	2.12229	NA
ilvG	0.868167	0.474162
ilvH	0.292537	0.312785
ilvI	0.377174	0.27328
ilvM	1.65865	NA
ilvN	-0.353943	0.702625
ilvY	-0.199098	0.821836
imm	-1.56798	0.0107906
imp	0.0763852	0.894818
infA	-0.656642	0.27581
infB	-0.440384	0.448667
infC	-0.500828	0.283527
insA	-0.442049	0.383574
insB	-0.574576	0.38646
int	0.239018	0.352931
intB	-1.33043	3.16109e-07
ipk	-0.424964	0.469453
irp1	2.5752	0.00121642
irp2	2.88185	1.52347e-06
irp3	2.43361	0.00106625
irp4	3.70071	1.06746e-13
irp5	3.29718	8.07967e-07
irp6	2.63654	2.56184e-09
irp7	3.16799	2.06449e-07
irp8	3.87014	2.5843e-14
iscA	-1.42059	0.0389639
iscS	-1.44613	0.0493977
ispA	0.346508	0.607113
ispB	-0.417728	0.259142
ispD	-0.436845	0.0633973
ispF	-0.358529	0.147051
ispG	-0.170289	0.704456
ispH	0.604786	0.316157
ispZ	-0.750854	0.00778608
iucB	1.25734	0.000857752
iucC	0.664999	0.0946932
iucD	1.25774	1.47058e-05
iutA	0.290723	0.31168
katA	0.881843	0.110783
katY	-0.261167	0.766669
kbl	-1.08833	0.00909827
kdgC	-1.0219	0.0982211
kdgK	0.85118	0.0023627
kdgR	-1.3407	0.00253687
kdpA	-0.430681	0.358257
kdpB	1.10398	0.0109379
kdpC	1.05427	0.102155
kdpD	1.80305	0.000382183
kdpE	0.518386	0.217688
kdsA	0.686297	0.0392823
kdsB	-0.287769	0.52776
kdtA	0.124432	0.695768
kdtX	0.437037	0.0759957
kduD1	-0.466544	0.474162
kduD2	1.46766	0.0200547
kduI	-0.626864	0.147009
kefB	0.668262	0.0787692
ksgA	0.31347	0.306007
lacI	0.704316	0.0977349
lacY	-0.445025	0.394148
lacZ	-0.352148	0.266304
lamB	-0.605532	0.309534
lemA	-0.546797	0.150412
lepA	-0.623485	0.0426737
lepB	0.449306	0.116466
leuA	1.72143	0.0426056
leuB	2.66906	0.001423
leuC	2.71367	0.000490681
leuD	2.28452	0.000153182
leuO	-2.22971	2.67175e-15
leuS	0.157012	0.733387
lexA	-0.385573	0.528564
lgt	0.638345	0.00411801
ligA	0.551492	0.344374
ligB	-0.283199	0.700503
ligT	1.57037	0.0117661
lipA	-0.131065	0.679531
lipB	-0.572815	0.257495
livF	0.566976	0.0725208
livG	1.2639	0.0206177
livH	0.12836	0.845506
livJ	-0.0121091	0.981724
livM	0.946644	0.252409
lldD	0.680457	NA
lnt	0.303615	0.333539
lolA	0.185561	0.771742
lolB	-0.280553	0.302661
lolC	0.374059	0.332454
lolD	0.0321094	0.951695
lolE	-0.235537	0.721178
lon	-0.0625675	0.869258
lpdA	-0.38724	0.619985
lplA	-0.285743	0.412587
lpp	0.263824	0.654671
lpxA	-0.245714	0.661211
lpxB	-0.398832	0.622485
lpxC	0.408985	0.102107
lpxD	-0.535036	0.407752
lpxK	1.35216	0.00777972
lrp	-0.572298	0.0812579
lspA	0.203207	0.77181
ltaA	-0.0132793	0.980637
luxS	0.665401	0.260072
lysA	0.554264	0.220993
lysC	1.27899	0.0389639
lysP	-0.784906	0.00130924
lysR	0.084651	0.922756
lysS	-0.239357	0.730834
lyx	1.53071	2.17057e-09
maeB	-0.373114	0.323037
maf	0.407609	0.0956644
malE	0.319841	0.599396
malF	0.167136	0.71891
malG	1.32776	0.000684698
malK	0.436666	0.499459
malM	1.22844	5.02502e-05
malQ	0.434298	0.177809
malS	1.3191	0.0172492
malT	-1.46251	2.12471e-10
malZ	0.583629	0.0649561
manA	-0.248483	0.453268
manB	-0.296792	0.408514
manC	-0.41943	0.41251
manX	-0.900334	0.0380535
manY	-0.264121	NA
manZ	-0.0235231	NA
map	0.146977	0.797393
marC	-1.08796	1.49613e-06
mazG	0.601193	0.149192
mda66	0.176092	0.7209
mdh	-1.72134	0.00197231
mdlA	-0.47451	0.100216
mdlB	0.691627	0.00963119
menA	-0.0558932	0.910366
menB	1.19046	0.103528
menC	1.40007	0.0880819
menD	1.25213	0.183399
menE	1.54451	0.0442826
menF	0.300074	0.35352
menG	-0.180939	0.652882
mepA	1.56603	0.0235342
metA	-0.168031	0.810223
metC	0.779822	0.00416001
metE	1.18762	0.149406
metF	1.36528	0.000299341
metG	-0.230318	0.518412
metH	0.829659	0.0158315
metJ	-0.571595	0.163222
metK	-0.234076	0.816426
metL	1.30366	0.00208581
metN	-0.476224	0.358178
metQ	-0.31694	0.450207
metR	0.323465	0.71891
mfd	0.0635518	0.84991
mglA	-3.75131	7.79066e-15
mglB	-4.95784	1.52851e-20
mglC	-3.22764	2.16603e-14
mgsA	-0.770949	0.0663875
mgtB	-1.72082	0.000485012
mgtC	-0.759521	0.355693
mgtE	1.16862	0.00170244
miaA	0.913137	0.0177196
miaB	0.930452	0.0183998
minC	-1.0842	0.0781991
minD	-0.889992	0.172538
minE	-0.388527	0.625077
mipB	0.237328	0.565532
mlc	-2.28232	4.63553e-11
mltA	-0.911977	0.0499357
mltB	0.0929381	0.857197
mltC	-0.894961	0.135075
mltD	-1.54772	0.000912409
mnmA	-0.351149	0.275813
mnmC	1.17432	0.0565309
mntH	0.315613	0.48214
moaA	-0.416484	0.652882
moaC	-0.274014	0.76214
moaD	-0.043686	0.968958
moaE	0.385293	0.639949
mobA	-0.000315346	0.999391
mobB	-0.678502	0.0264063
modA	1.09891	0.0394182
modB	1.70347	0.0452738
modC	1.6624	0.00179034
modE	-0.330283	0.235934
modF	0.598327	0.381579
moeA	0.172394	0.797072
moeB	0.918272	2.79505e-05
mogA	-0.806298	0.0931228
motA	-1.13311	0.001423
motB	-0.699852	0.00240506
mpl	1.41753	0.00965523
mppA	-0.634379	0.0949148
mraW	0.79753	0.0206482
mraY	1.09505	0.187373
mrcA	0.426735	0.334649
mrcB	1.65578	0.00259354
mreC	-0.0936019	0.823262
mreD	0.667374	0.0350874
mrpA	-2.50909	NA
msbA	-0.209439	0.468395
msbB	-0.116801	0.7662
mscL	-0.48864	0.348955
msrA	1.62626	0.0347285
mtgA	0.908953	0.0258992
mtlA	0.530852	0.437621
mtlD	0.813095	0.00570038
mtlK	-1.64998	0.012358
mtlR	0.358794	0.514983
mtn	0.622602	0.353497
mtr	-0.0692654	0.880337
mtta1	-1.0577	0.00107908
mtta2	-0.669603	0.0582813
mukB	0.421112	0.476625
mukE	-0.179472	0.767338
mukF	-0.713727	0.0337295
murA	-0.145746	0.622596
murB	-0.990933	0.000430727
murC	1.84471	0.0136731
murD	2.87576	3.45401e-09
murE	2.5678	8.33172e-24
murF	2.88853	5.1713e-13
murG	4.24929	5.02947e-34
murI	0.497862	0.158337
murQ	0.883683	0.102155
mutH	0.118633	0.832428
mutL	0.762239	0.0533208
mutM	-0.218595	0.65412
mutS	0.132972	0.704456
mutT	0.0530856	0.899225
mutY	-0.0791543	0.901532
mviN	1.0342	0.0335358
nadA	0.00716987	0.986075
nadB	0.134733	0.687151
nadC	-0.0523299	0.893189
nadD	0.690722	0.0046262
nadE	-0.0515037	0.899581
nadR	0.212669	0.609584
nagA	0.1856	0.615774
nagB	0.0604773	0.922756
nagC	-0.331131	0.143983
nagD	-0.301557	0.439256
nagE	-0.318565	0.586505
nanA	0.27331	0.496108
nanT	0.19507	0.638047
napA	0.487176	0.581586
napB	-0.0611584	0.930688
napC	0.357697	0.441746
napD	0.719882	0.516143
napF	1.16617	0.2174
narP	-0.654314	0.383531
narX	-0.107919	0.791231
ndh	-0.757584	0.00768521
ndk	-3.28313	1.78713e-10
nfi	1.20574	0.0785601
nfo	-0.20769	0.566564
nfrC	-0.00465834	0.990598
nhaA	0.518162	0.372846
nhaB	-0.545457	0.181991
nhaR	0.601984	0.046162
nifJ	0.215442	0.695602
nifU	-0.510092	0.531841
ninB	-0.393361	0.617835
nirB	1.97637	9.1832e-05
nirC	1.40348	0.00958834
nirD	1.01484	0.0824888
nlp	-0.193112	0.807042
nlpC	-0.365623	0.298222
nlpD	0.30556	0.236014
nlpI	-0.484606	0.32694
nqrA	-1.19477	0.000235062
nqrB	-1.17005	3.71332e-06
nqrC	-1.31778	0.000689559
nqrD	-1.37773	0.00108172
nqrE	-1.00569	0.0499394
nqrF	-0.573163	0.367417
nrdA	-0.804934	0.282829
nrdB	-0.552249	0.18382
nrdD	0.528516	0.500365
nrdE	-0.474132	0.400276
nrdF	-0.655011	0.337666
nrdG	1.12519	0.0444078
nrdH	-0.940055	0.320292
nrdI	0.00509786	0.994126
nrdR	1.17577	0.025691
nth	-0.176841	0.746245
ntpA	0.93816	0.00554408
nudC	-0.180648	0.614957
nudE	0.0941142	0.878885
nudF	0.165599	0.613845
nudG	0.0956913	0.874307
nuoA	-0.447174	0.144098
nuoB	0.183512	0.629656
nuoD	0.852699	0.00917106
nuoE	1.39286	7.05853e-05
nuoF	1.88492	2.82849e-09
nuoG	1.0006	0.155833
nuoH	2.28572	0.000112473
nuoI	1.63988	0.0273002
nuoJ	1.07954	0.191665
nuoK	1.99577	0.00211751
nuoL	3.37734	5.77322e-15
nuoM	2.20187	0.000152666
nuoN	3.64282	2.44606e-37
nusA	-0.862266	0.0637149
nusB	-0.460173	0.323786
nusG	-0.949917	0.0131419
obgE	-0.639783	0.0373309
ogl	-1.5532	9.67695e-05
ogt	-0.727111	0.0086831
ompA	-0.220689	0.721792
ompC	-0.0141441	0.987126
ompC2	-1.43124	2.89539e-05
ompF	-1.15373	0.0327945
ompH	-0.508524	0.51532
ompR	0.885535	0.0278432
ompW	-1.85158	7.20558e-06
ompX	-0.0849201	0.871035
opdA	0.447752	0.542868
oppA	-2.44835	1.36107e-07
oppB	-1.34112	3.81063e-06
oppC	-0.63718	0.0264409
oppD	-0.417855	0.457563
oppF	0.0498812	0.939377
orn	0.131332	0.770511
osmB	-0.136681	NA
osmY	-0.270725	0.36726
oxyR	0.509835	0.268129
pabA	1.3996	0.0311456
pabB	0.0532034	0.925958
pabC	-0.454655	0.174177
pagP	-0.626397	0.0618662
pal	-0.154887	0.776908
panB	0.353017	0.486546
panC	1.01621	0.0410651
panD	0.0567533	0.899581
panF	0.999909	0.311688
parA	-0.873625	0.000137875
parB	-0.532815	0.05963
parC	0.64185	0.0444078
parE	-0.653373	0.147009
parF	-0.126501	0.806416
pbpA	0.266729	0.687903
pbpG	-0.173455	0.720662
pckA	-0.400206	0.367873
pcm	0.028431	0.964863
pcnB	0.104082	0.824829
pcp	0.829374	0.110515
pdhR	-0.316765	0.486207
pdxA	0.923829	0.0770279
pdxB	1.06055	0.114895
pdxH	0.197137	0.63982
pdxJ	0.681815	0.154169
pdxY	0.562683	0.0576994
pelY	-0.228412	0.624064
pepA	-0.530423	0.352686
pepB	2.14278	2.0009e-09
pepD	-0.467169	0.457563
pepN	-0.524512	0.220057
pepP	1.10075	0.0281117
pepQ	-1.07224	0.00759652
pepT	0.775973	0.156024
perM	0.407213	0.388346
pfkA	0.162745	0.738143
pfl	-0.45713	0.159929
pflA	-0.999001	0.0787692
pgi	1.3573	3.43279e-06
pgk	0.228712	0.615623
pgm	0.14833	0.764048
pgpA	0.0415934	0.910542
pgpB	-0.250468	0.665672
pgsA	-0.625973	0.0507273
pheS	-0.966646	0.00597908
pheT	0.0696025	0.83004
phnF	1.73775	0.0438696
phnG	1.58511	NA
phnH	1.4699	0.0340127
phnI	1.00894	0.00162747
phnJ	1.54002	0.000156148
phnK	2.24795	0.000178614
phnL	1.21766	0.0772415
phnM	1.88408	0.00386853
phnN	1.78974	0.00264422
phnP	1.68841	0.00545668
phoA	0.128543	0.777352
phoB	-0.689616	0.134817
phoH	0.968314	5.67592e-05
phoP	0.0197085	0.972886
phoQ	0.0138971	0.982847
phoR	0.513688	0.31909
phoU	0.137435	0.783953
phrB	-0.249446	0.606431
pim	-2.26767	1.47878e-10
pip	-0.316103	0.27328
pla	-4.4396	2.07862e-33
pla2	-1.55576	6.90746e-05
plaA	0.540398	0.102107
pldA	-0.605047	0.0800104
pldB	0.815021	0.193347
plsB	-0.18652	0.752767
plsX	0.295432	0.644544
pmbA	0.786298	0.149338
pmrF	-0.0446885	0.940136
pncA	-0.206438	0.591515
pncB	-0.0306512	0.948289
pnp	-0.204792	0.580597
pntA	0.217909	0.828889
pntB	0.110779	0.876687
pnuC	-0.0390423	0.934933
polA	-0.344194	0.282019
potF	-0.880384	0.00174195
potG	-0.114023	0.857734
potH	0.299363	0.405536
potI	1.35155	0.00509651
poxB	1.79821	5.35075e-05
ppa	-0.596758	0.367991
ppc	1.63008	0.00108261
ppdD	-0.459334	0.395901
ppiA	-1.88045	0.00268896
ppiB	-0.652531	0.366175
ppiC	-1.74664	0.00178211
ppiD	-1.24483	0.0245444
ppk	-0.144232	0.682305
ppnK	0.144486	0.717957
ppsA	-0.665266	0.019591
ppx	0.915621	0.000831256
pqiA	0.471612	0.137606
pqiB	0.400916	0.242049
prc	-0.57276	0.340049
prfA	-0.0703932	0.846756
prfB	-0.985319	0.0252742
prfC	-0.188813	0.680913
priA	0.560881	0.251981
priB	-0.605672	0.430025
priC	-0.990592	0.140567
prk	0.19449	0.63749
prmA	1.06292	0.18227
proA	0.757367	0.0752026
proB	0.00534765	0.992879
proC	0.0569206	0.897326
proQ	-0.19498	0.494176
proS	-0.689884	0.078487
proV	-1.82369	1.93938e-07
proW	-0.036555	0.971499
proX	-0.229189	0.69652
proY	-0.909939	0.00289802
prsA	-1.32892	0.0245444
prt	-1.97724	0.00045481
psaA	-4.0086	4.10122e-05
psaB	-4.73658	1.17668e-07
psaC	-2.53433	0.00266583
psaE	-1.90826	1.52469e-05
psaF	-2.71036	3.20454e-08
psd	-0.682314	0.0788724
psiF	0.678528	0.06198
pspA	-1.3566	0.0359597
pspB	0.112835	0.874413
pspC	0.252583	0.726074
pspF	0.579404	0.266349
pspG	0.0217081	0.974344
pssA	-0.233494	0.557663
pst	-2.24569	6.84835e-05
pstA	0.488995	0.0849651
pstb	0.542801	0.111019
pstB	0.182538	0.70778
pstC	0.242739	0.441494
pstS	0.132091	0.663755
pta	0.20936	0.584497
pth	-0.764648	0.0340127
ptr	0.957326	0.151334
ptrB	-0.451407	0.0750817
ptsG	-2.79903	5.76408e-27
ptsH	-0.509283	0.0637149
ptsI	-0.196586	0.576437
ptsN	-0.539202	0.045825
ptsO	0.345917	0.56247
ptsP	1.36899	0.0161323
ptxR	0.123532	0.795265
purA	0.492545	0.395901
purB	-0.0766534	0.91411
purC	-0.844771	0.362421
purD	0.775514	0.0869751
purE	1.51271	0.0178992
purF	-0.937745	0.201671
purH	0.549515	0.225348
purI	-0.509395	0.447409
purK	1.5119	0.00363601
purL	0.38011	0.469453
purN	0.221237	0.737553
purR	-0.388634	0.430201
purT	0.453207	0.520458
putA	1.3916	5.05433e-05
putP	-1.74163	3.03833e-05
pykA	-0.0727584	0.897326
pykF	0.439579	0.352931
pyrB	0.501392	0.465135
pyrC	0.01138	0.985728
pyrD	-0.863507	0.0787692
pyrE	-0.820917	0.20311
pyrF	-0.0128041	0.987126
pyrG	0.0848147	0.840277
pyrH	-1.37349	0.0469219
pyrI	0.700615	0.244759
qacE	-0.749647	0.0756416
qor	1.54691	0.012488
queA	0.331271	0.279849
queF	0.1995	0.682305
radA	1.33657	0.0186353
radC	-0.104151	0.812702
rafA	0.307736	0.434877
rarD	0.590334	0.175743
rbfA	-0.134929	0.814081
rbn	0.460973	0.454369
rbsA	-1.77793	NA
rbsB	-3.38651	NA
rbsC	0.150897	0.883224
rbsK	-2.01243	2.70591e-07
rcsB	-1.69521	6.65473e-05
rcsC	-0.403653	0.417134
rcsF	-0.262294	0.54247
rdgC	-1.14689	0.0219182
recA	-1.01761	0.000568693
recB	1.49206	0.00570038
recC	0.505864	0.0180249
recD	1.50317	0.00338802
recF	1.21791	0.00119517
recG	0.817091	0.240585
recJ	1.25749	0.0124337
recO	0.207053	0.679085
recQ	0.731019	0.0233122
recR	-0.41945	0.50051
recX	-0.0744077	0.84991
relA	0.745081	0.00788396
rep	-0.041182	0.934419
rfaC	0.711202	0.00445915
rfaD	0.431146	0.254993
rfaE	1.22152	0.0584243
rfaF	0.984617	0.0118668
rfaH	0.0758586	0.901532
rfe	-0.318817	0.394916
rffA	0.475984	0.377064
rffC	0.994629	0.0110566
rffG	0.739463	0.144476
rffH	0.615466	0.266304
rhaA	0.718478	0.0932407
rhaB	2.16507	0.000150569
rhaD	1.35882	0.000543752
rhaR	-3.14855	3.85054e-12
rhaS	-1.82019	0.00241209
rhaT	-0.0170482	0.96817
rhlB	0.0458123	0.899951
rho	-0.572635	0.0589479
rhtB	1.14537	3.76402e-06
rhtC	1.18607	6.80992e-07
ribA	-0.35879	0.543725
ribB	0.568026	0.189155
ribD	1.08783	0.0179917
ribE	-0.0785281	0.78237
ribF	1.11186	0.0197821
ribH	-0.503155	0.410753
rimI	0.239691	0.644498
rimJ	-0.741029	0.0319852
rimM	-0.758203	0.108556
rlmL	-0.00244968	0.994126
rlpA	1.46933	4.13952e-06
rlpB	0.920289	0.000859288
rluA	-0.881926	0.000168032
rluC	0.31502	0.277378
rluD	-0.177557	0.586853
rmf	-1.88191	0.000538136
rnb	-0.647657	0.269243
rnc	-0.0776415	0.901532
rnd	-1.64815	0.000334248
rne	-0.0470932	0.91411
rnfD	-0.0901265	0.785507
rnhA	0.327516	0.334019
rnhB	-0.909178	0.228687
rnk	-1.41345	6.7019e-06
rnpA	-0.600154	0.321938
rnr	1.31835	0.00641115
rnt	0.334931	0.445083
rob	-0.0891572	0.831242
rodA	0.866027	0.0759957
rop	0.0504123	0.962404
rosB	0.998036	0.233877
rpe	0.754348	0.0564139
rph	-0.668455	0.17827
rpiA	-1.15926	4.12925e-07
rpiB	0.245764	0.650432
rplA	-0.754581	0.290504
rplB	-0.21893	0.795932
rplC	-1.34768	0.0201631
rplD	-0.993554	0.115655
rplE	-0.452508	0.562776
rplF	0.0218959	0.979441
rplI	-0.29182	0.661723
rplJ	-0.703613	0.215531
rplK	-1.2468	0.0673274
rplL	-0.19322	0.782124
rplM	-1.86546	5.99658e-07
rplN	-0.865786	0.228784
rplO	0.207435	0.823262
rplP	0.0848987	0.911908
rplQ	-0.151701	0.859269
rplR	0.0962006	0.9179
rplS	-0.536596	0.235934
rplT	-0.493895	0.390352
rplU	-1.99614	0.00148336
rplV	-0.214726	0.788567
rplW	-0.586927	0.419484
rplX	-0.741692	0.295491
rplY	-0.336714	0.65087
rpmA	-2.22268	0.000831256
rpmB	-0.555755	0.343047
rpmC	0.137204	0.859937
rpmD	0.0666801	0.94472
rpmE	-0.389327	0.534442
rpmE2	1.58414	NA
rpmF	1.21435	0.017072
rpmG	-0.722106	0.258571
rpmH	-0.937682	0.12427
rpmI	-0.394596	0.519069
rpmJ	0.757821	0.358157
rpoA	-0.292752	0.711056
rpoB	-0.123766	0.87915
rpoC	0.329165	0.708608
rpoD	-0.388379	0.438653
rpoE	-1.05621	0.0229915
rpoH	1.50952	0.00163138
rpoN	0.402589	0.398913
rpoS	0.323913	0.301129
rpoZ	0.0326412	0.957574
rpsA	-1.52686	0.00371888
rpsB	-1.55242	0.0237291
rpsC	-0.0364598	0.967484
rpsD	-0.53947	0.456592
rpsE	0.086965	0.927783
rpsF	-0.697496	0.340561
rpsG	-1.05241	0.000210755
rpsH	-0.168423	0.829227
rpsI	-1.98047	5.03389e-07
rpsJ	-1.65284	0.00410799
rpsK	-0.77752	0.261323
rpsL	-1.05016	1.0562e-05
rpsM	-0.60296	0.409466
rpsN	-0.231636	0.765843
rpsO	-0.132793	0.815168
rpsP	-0.680311	0.114666
rpsQ	0.121843	0.874346
rpsR	-0.661008	0.363415
rpsS	-0.247557	0.76033
rpsT	-1.48738	0.000246056
rpsU	-2.22393	0.000333648
rrmA	-1.24839	0.00155743
rrmJ	-0.42978	0.309654
rsd	0.105586	0.84991
rseA	-0.987907	0.0180769
rseB	-0.456945	0.223155
rseC	-1.20625	0.0159991
rsmC	0.323607	0.234361
rsmD	0.783128	0.0571919
rstA	0.628709	0.225947
rstB	0.143319	0.704456
rsuA	0.0234342	0.977769
rth	-0.821677	0.0366147
rumB	0.209295	0.661211
rumC	-0.394301	0.455181
ruvA	-1.59402	3.34113e-07
ruvB	-0.332152	0.555318
ruvC	-0.129398	0.694785
rzpR	-0.0425411	0.930587
sanA	-0.99914	0.0598286
sapA	0.339159	0.391897
sapB	1.18047	0.0100109
sapC	0.901064	0.0107965
sapD	0.512735	0.332122
sapF	0.579543	0.259548
sbcB	-0.047335	0.901532
sbcD	-0.890168	0.0366147
sbp1	-0.362371	0.592264
sdaA	-1.40917	0.000908817
sdhA	-1.62739	5.07769e-05
sdhB	-1.3655	0.0184192
sdhC	-3.59222	6.54532e-28
sdhD	-3.53201	7.43629e-25
secA	0.101662	0.858854
secB	0.171539	0.737945
secD	-0.860623	0.0719871
secE	-1.46391	1.20905e-05
secF	-0.296847	0.638691
secG	-0.557755	0.313927
secY	0.271709	0.74001
selA	1.13162	0.105206
selD	-0.172795	0.599396
sepC	0.174658	0.782818
seqA	0.441861	0.272143
serA	1.70433	2.43933e-05
serB	0.602956	0.236946
serC	-0.222923	0.583211
serS	-0.384417	0.0917319
sfcA	-1.18835	9.41535e-05
sfsA	-0.268321	0.460241
sfuA	1.2399	0.00207121
sfuB	0.863058	0.0387681
sfuC	1.28566	0.00352998
sgbU	1.4879	0.000138745
sixA	-0.697282	0.102458
slmA	-0.379214	0.496108
slt	0.65627	0.125885
slyA	-1.50833	0.00207589
slyD	0.107634	0.844104
smp	0.569154	0.185815
smpB	-0.152107	0.763793
smtA	-0.536005	0.131574
sodA	0.124154	0.855445
sodB	0.571587	0.0313247
sodC	3.67921	4.26094e-19
sohB	0.334172	0.490462
solA	-0.444081	0.0898101
speA	-0.143104	0.860826
speC	-0.227773	0.569813
speD	-0.143441	0.838028
speE	-0.3291	0.49068
speG	-1.11469	0.0531872
spoT	0.0256824	0.971267
sppA	0.273666	0.500817
spr	-4.36461	2.29417e-24
srmB	0.149193	0.727992
ssb	-0.0925229	0.91411
sspA	-0.336625	0.427379
sspB	0.0953954	0.846756
ssuA	1.09807	0.00146416
ssuB	1.7981	0.000738844
ssuC	1.24326	0.000119481
ssuD	2.07523	0.000379925
ssuE	0.0224763	0.972886
stf	-0.0611142	0.899581
sthA	0.20532	0.673396
sucA	-1.66944	0.0194423
sucB	-1.06307	0.214915
sucC	-1.66656	0.0366947
sucD	-1.58637	0.0443525
sufA	-0.850266	0.0277899
sufC	-0.29689	0.558518
sufI	0.898759	0.0248161
sugE	0.284512	0.774324
suhB	-1.43928	0.00519754
sulA	-1.34379	0.00116876
surA	-0.33021	0.27581
surE	0.973228	4.22402e-05
syd	-0.449039	0.331454
tag	-0.394355	0.470286
talB	-0.183163	0.689812
tam	0.840311	0.185667
tas	0.579507	0.0322769
tatC	-0.518858	0.217688
tatE	-0.166624	0.829481
tauA	0.816527	0.00724624
tauB	1.3667	0.00688405
tauC	1.95266	6.7792e-06
tauD	0.736586	0.249743
tbpA	0.932449	0.0366947
tcaC	0.64959	0.00129472
tdh	0.527698	0.20086
tdk	-0.587021	0.302661
tehB	-0.408291	0.43531
terA	0.683669	0.208589
terB	0.366625	0.450207
terC	-0.342295	0.580597
terD	-0.394986	0.622485
terE	-0.468388	0.47096
terX	0.119303	0.776706
terY	-0.0955382	0.832428
terZ	0.499172	0.280992
tesA	-0.144509	0.783953
tesB	0.359414	0.320073
tgt	-0.391162	0.369726
thiC	0.830911	0.065751
thiD	1.01823	0.293891
thiE	1.60259	2.72855e-05
thiF	1.51373	1.6006e-05
thiG	2.3867	7.33544e-07
thiH	1.51839	1.68354e-08
thiI	-0.442431	0.12427
thiJ	0.454317	0.634544
thiL	-0.184023	0.669838
thiP	1.7933	6.86445e-05
thiQ	2.33375	4.7421e-08
thrA	-0.0034447	0.992451
thrB	0.458904	0.0342456
thrC	0.898413	0.0116877
thrS	-0.426773	0.27048
thyA	0.0526799	0.921737
tig	-1.25175	0.0104005
tilS	0.00214555	0.994195
tktA	0.249896	0.689959
tldD	1.53968	6.60403e-08
tmk	1.40282	0.114914
tnp	-0.450312	0.337858
tnpA	1.36988	0.0596462
tolA	0.53442	0.288436
tolB	0.122087	0.807411
tolC	0.186279	0.590885
tolQ	-0.755105	0.05963
tolR	-0.311927	0.580597
tonB	-0.0547664	0.901532
topA	-0.554801	0.0342543
topB	0.0811448	0.789415
tpiA	-0.262968	0.572836
tppB	-0.399595	0.40333
tpx	0.621585	0.251308
tqsA	-0.249643	0.49068
treB	-0.198315	0.810223
treC	0.651472	0.0922297
treR	-0.00473514	0.992879
trkA	-0.967037	0.081468
trkD	-0.206958	0.636373
trkH	-0.295615	0.362318
trmA	-0.516352	0.304072
trmB	0.273595	0.698499
trmD	-0.744095	0.0500025
trmE	0.167657	0.65087
trmH	0.534001	0.437349
trpA	1.39007	0.000828054
trpB	0.814057	0.0263896
trpC	0.91408	0.0373034
trpD	1.03377	0.0999196
trpE	0.517159	0.370649
trpG	0.237462	0.44651
trpH	-0.0790276	0.830102
trpR	0.491396	0.302991
trpS	-0.397821	0.49176
truA	0.17828	0.499224
truB	0.240478	0.534462
truD	0.0795744	0.812293
trxB	0.697708	0.0356382
trxC	0.386503	0.426123
tsf	-1.10434	0.167376
tuf	-0.37279	0.459385
tus	-1.09508	0.000429571
tyrA	-0.194555	0.613845
tyrB	0.206469	0.681241
tyrP	1.10439	0.014722
tyrR	-0.565862	0.0120906
tyrS	0.104948	0.807962
ubiA	0.417921	0.402199
ubiB	-0.301252	0.65087
ubiC	0.322459	0.624841
ubiE	-0.154504	0.688183
ubiF	0.590291	0.438484
ubiG	0.313036	0.545099
ubiH	1.59442	0.0106446
ubiX	0.238822	0.615623
udk	-1.01874	0.00276969
udp	2.69625	4.2553e-14
ugpA	0.131	0.739133
ugpB	-0.570054	0.170936
ugpC	0.97843	0.00165935
ugpE	0.0402456	0.94488
ugpQ	1.43504	0.00244913
uhpA	-0.161531	0.665672
uhpC	0.393017	0.346631
ulaA	0.376653	0.453553
ung	0.113185	0.752767
upp	-0.317731	0.635506
uppP	0.830893	0.0622311
ureA	-0.723994	0.114468
ureB	-0.454515	0.391145
ureC	0.252891	0.721178
ureE	0.0102642	0.986075
ureF	-0.0634644	0.912433
ureG	-0.289202	0.467061
uspA	0.0723088	0.827502
uspB	-0.804278	NA
uup	-0.278646	0.547059
uvrA	0.439023	0.207161
uvrB	-0.238158	0.332672
uvrC	-0.642998	0.022477
uvrD	0.874579	0.0734938
uvrY	-0.73119	0.0275275
uxaA	0.371709	0.151985
uxaB	-0.617966	0.0469219
uxaC	-0.764527	0.00135953
uxuA	-0.398776	0.201421
vacJ	0.433754	0.49197
valS	0.0956996	0.875687
visC	1.93314	0.00323119
wbyH	-1.60295	0.0233812
wbyJ	-1.46332	0.0290017
wbyK	-1.31328	0.0023627
wbyL	-1.13552	0.00935035
wecC	0.614463	0.201781
wecF	0.245865	0.608793
wecG	0.951499	0.111854
wrbA	1.14055	0.0179917
wzx	0.617182	0.0380298
wzz	-0.710674	0.128048
wzzE	-0.0223386	0.971267
xapA	-0.821847	0.0377215
xerC	1.62961	2.78083e-07
xerD	0.173969	0.628931
xni	0.135831	0.832428
xseA	-0.252483	0.641553
xseB	-0.567212	0.245676
xthA	-0.716834	0.0502045
xylA	-0.639695	0.0352272
xylB	0.962395	0.138904
xylF	-4.25828	9.8761e-21
y1062	-2.212	5.3604e-05
y1093	-0.443675	0.301148
yaaH	-1.35521	0.000545642
yacC	-0.235367	0.747955
yacK	-0.29961	0.807962
yadB	0.706386	0.0612306
yadF	-0.809745	0.0555081
yadG	-0.470969	0.0887717
yadH	0.0841428	0.807962
yadQ	0.517182	0.461492
yadS	0.1455	0.734165
yafK	-1.44827	0.0027288
yajC	-1.11634	0.0233111
yajG	-0.51427	0.025638
yajR	-0.440364	0.232341
yapA	0.211627	0.668039
yapC	-0.963683	0.113943
yapE	0.154053	0.664509
yapF	1.43745	0.0235724
yapH	-0.25403	0.706119
ybaV	-2.69856	2.64658e-06
ybaY	0.447753	NA
ybbA	-0.0117542	0.98832
ybbJ	-0.0916044	0.915051
ybbN	0.173084	0.62706
ybbO	0.456851	0.385221
ybbP	1.25089	0.00110593
ybcI	-0.931468	0.239563
ybeX	-0.935034	0.0788724
ybfA	0.441353	0.534462
ybfM	-0.0827339	0.876196
ybiB	1.07773	0.0515692
ybiT	-1.02067	0.00564083
ybjR	-0.726364	0.197236
ybtA	1.33158	0.110063
ybtS	1.39844	0.00155157
yceG	0.266133	0.565532
ycfJ	-0.0889082	0.906537
ycfL	0.670481	0.368385
ycfO	0.456992	0.592264
ychF	-1.05287	0.000285594
yddG	0.77095	0.0818073
ydeN	-2.39933	6.70968e-06
ydiY	-1.59427	6.7977e-06
ydjJ	-2.20422	2.62469e-10
ydjM	-0.41827	0.435979
yeaL	1.57618	0.00167616
yebN	-0.339519	0.447211
yebS	0.363369	0.369726
yebY	-0.439106	0.274976
yecC	0.53618	0.0314193
yecS	-0.129414	0.782274
yedO	-0.315984	0.583211
yeeF	-0.806923	0.02244
yeeO	0.674262	0.288252
yegB	1.1232	0.000432066
yegM	1.82683	3.29427e-05
yegN	1.40436	4.54024e-05
yegO	1.40499	0.000651115
yeiB	0.295169	0.575948
yfcA	0.924368	0.0084708
yfeA	-0.319927	0.424321
yfeB	0.0575983	0.873667
yfeC	0.396764	0.520242
yfeD	-0.0362426	0.927808
yfeE	-0.0906979	0.795265
yfeN	-0.886796	0.0572197
yfeY	-0.476243	0.170579
yfgA	-0.400304	0.349491
yfgD	-0.204344	0.725295
yfgG	0.995957	0.0355291
yfgL	0.465872	0.309534
yfgM	0.21918	0.696838
yfhB	0.921467	0.0614201
yfiA	-0.111703	0.828819
yfiF	0.225561	0.767458
yfiO	-0.803702	0.00765919
yfiQ	0.132036	0.721792
yfjD	-0.201453	0.584497
ygbE	0.797172	0.22751
ygcM	-0.445852	0.528047
ygeD	1.13082	0.0470657
yggA	0.369904	0.372287
yggE	0.735174	0.0820771
yggT	-0.595647	0.103307
yghU	-0.082159	0.847225
ygiW	0.223866	0.756265
yhbG	-0.0757483	0.875687
yhcP	0.78675	0.00589954
yhcQ	1.14492	0.0339717
yhdA	-0.700594	0.0578989
yhdH	0.895104	0.0359597
yhdT	-0.418269	0.628338
yhgN	0.321821	0.673199
yhhK	-0.684327	0.0426056
yhhL	-0.108044	0.837535
yhhN	0.205481	0.695602
yhhQ	-0.0671721	0.909606
yhjA	0.495426	0.428951
yhjK	0.198338	0.675878
yhjW	-0.848649	0.0757235
yiaD	1.23824	0.00114518
yiaF	0.426651	0.461756
yicN	-0.456792	0.53897
yidC	-1.3149	0.0612557
yidE	0.271513	0.609974
yieG	0.174904	0.739535
yieM	0.249542	0.684561
yigM	0.644533	0.180791
yihN	-0.681918	0.141907
yijD	-0.556342	0.0200547
yjaH	-0.034826	0.962101
yjbA	1.01939	0.00434884
yjcD	0.139165	0.874307
yjcE	1.29499	0.0244971
yjjP	-0.348056	0.348955
ylaC	-0.801098	0.0168861
ymfC	0.521179	0.414676
ymoA	-1.23253	0.00116876
ynbB	-0.081178	0.874307
ynbD	1.24827	0.00311579
yobD	-1.03548	0.0304286
yohJ	-0.161389	0.654671
yohK	0.176972	0.558518
ypo2083	0.227349	0.65431
ypo2742	-0.0700512	0.850633
ypeI	-1.81695	9.11847e-06
ypeR	-1.62366	0.00119475
yplB	0.397499	0.115699
ypmt1.01	NA	NA
ypmt1.02	NA	NA
ypmt1.03c	0.174551	0.761524
ypmt1.04c	0.169596	0.69652
ypmt1.05c	0.36337	0.576437
ypmt1.06c	0.142853	0.671399
ypmt1.07c	1.52053	0.00278819
ypmt1.08c	1.1878	0.0249082
ypmt1.09c	0.0584854	0.945892
ypmt1.10c	0.32325	0.661211
ypmt1.11c	1.39101	5.20975e-06
ypmt1.12c	-1.05018	0.0992606
ypmt1.13c	-1.12567	0.0352272
ypmt1.14c	1.1242	0.00307031
ypmt1.15c	-0.0142826	0.986391
ypmt1.16c	-0.00521166	0.993648
ypmt1.17c	0.210628	0.758516
ypmt1.18c	0.49266	0.264232
ypmt1.19c	1.25922	0.00268896
ypmt1.20c	0.882061	0.0298668
ypmt1.21c	0.421978	0.554064
ypmt1.22c	1.12746	0.0201409
ypmt1.23c	0.255636	0.66304
ypmt1.24c	0.76677	0.0239112
ypmt1.25Ac	1.23602	0.015338
ypmt1.25c	1.02076	0.00122343
ypmt1.26Ac	0.569092	NA
ypmt1.26c	1.13008	0.00114518
ypmt1.27c	1.04402	0.164829
ypmt1.28c	1.67487	0.0440004
ypmt1.29c	1.05824	NA
ypmt1.30	-0.273374	0.46954
ypmt1.31	-0.771774	0.0311142
ypmt1.32	0.00505317	0.992879
ypmt1.33	-0.165119	0.815884
ypmt1.34	-0.771285	0.186476
ypmt1.34A	-1.13596	0.143872
ypmt1.34N	0.82006	0.184507
ypmt1.35c	0.701345	0.181917
ypmt1.35N	1.18902	0.0589479
ypmt1.36c	1.10052	0.0508388
ypmt1.37c	-0.0345459	0.963024
ypmt1.38c	0.0561918	0.915125
ypmt1.39c	0.449119	0.253153
ypmt1.40Ac	0.341307	0.63089
ypmt1.40c	0.5083	0.143872
ypmt1.41c	0.142834	0.759126
ypmt1.42	-0.164191	0.867164
ypmt1.42Ac	0.511547	0.263883
ypmt1.43c	0.208632	0.713679
ypmt1.44	-0.430585	0.266304
ypmt1.45c	1.32649	0.0347566
ypmt1.46Ac	-0.499784	NA
ypmt1.46Bc	0.266572	NA
ypmt1.46c	0.688927	0.33171
ypmt1.47c	1.23713	0.015338
ypmt1.48c	0.368347	0.427379
ypmt1.49Ac	0.29177	NA
ypmt1.49c	-0.0917311	0.84991
ypmt1.50Ac	0.525061	NA
ypmt1.50c	0.617387	0.247548
ypmt1.51c	-0.30214	0.720289
ypmt1.52c	0.858602	0.00387921
ypmt1.53c	0.638893	NA
ypmt1.54	-0.419914	NA
ypmt1.55c	0.140031	0.76033
ypmt1.57c	1.13699	NA
ypmt1.58c	NA	NA
ypmt1.59c	1.20803	0.233642
ypmt1.60c	2.19788	0.0205451
ypmt1.61c	0.511933	NA
ypmt1.61N	2.47012	2.2341e-06
ypmt1.62c	1.68348	0.0254437
ypmt1.63Ac	0.3164	NA
ypmt1.63c	0.953257	0.334649
ypmt1.64c	0.54916	NA
ypmt1.64N	0.209824	NA
ypmt1.65	0.471848	0.172615
ypmt1.66c	0.16497	0.602114
ypmt1.68A	-0.660839	0.245352
ypmt1.69	-0.788127	0.147051
ypmt1.70	-1.36357	0.0193339
ypmt1.71	0.0761162	0.9179
ypmt1.72c	-0.514599	0.0682503
ypmt1.73	-0.943476	0.0307488
ypmt1.74	-2.19531	0.00467792
ypmt1.75c	-0.673461	0.218147
ypmt1.76	1.33997	0.0844872
ypmt1.76A	0.140017	NA
ypmt1.79c	0.842869	0.00171002
ypmt1.80c	0.583618	0.358178
ypmt1.81c	-1.66155	0.00174718
ypmt1.84	0.437557	0.62706
ypmt1.86A	-0.398794	0.571415
ypmt1.86c	0.242901	0.599396
ypo0001	-0.877712	0.110515
ypo0005	0.63986	0.0205451
ypo0007	-3.67501	1.43227e-33
ypo0009	-0.540805	0.0331725
ypo0010	0.543928	0.123136
ypo0010a	-0.145925	NA
ypo0011	-0.602357	0.273968
ypo0013a	-1.28222	0.00172178
ypo0014	-0.744395	0.00183922
ypo0020	-0.52972	0.383652
ypo0027	-0.021804	0.969126
ypo0029	0.345212	0.396084
ypo0030	0.0153083	NA
ypo0032	0.0401324	0.929553
ypo0033	0.229936	0.665672
ypo0034	0.349087	0.49368
ypo0042	-0.0792798	0.927783
ypo0043	-0.189364	0.676726
ypo0063	0.24277	0.659872
ypo0064	-0.19516	0.74001
ypo0065	-1.1746	0.00879292
ypo0069	0.403503	0.483007
ypo0071	0.0770249	0.915125
ypo0072	0.104348	0.815168
ypo0076	0.0899062	0.901532
ypo0080	0.188623	0.648363
ypo0081	-0.176086	0.730478
ypo0082	0.745179	0.00289802
ypo0083	0.641832	0.15538
ypo0084	-0.0973338	0.84991
ypo0086	0.0393014	0.950697
ypo0087	0.787246	0.0154237
ypo0093	-0.575037	0.0809423
ypo0096	-0.245077	NA
ypo0099	-0.983734	0.00206811
ypo0100	-0.74092	0.212628
ypo0101	-0.0735243	NA
ypo0102	1.11424	0.0104797
ypo0112	-1.30824	4.76412e-07
ypo0118	1.43754	0.000766111
ypo0119	1.71785	0.000492271
ypo0127	-0.654957	0.245676
ypo0128	0.350084	0.554698
ypo0130	0.649171	0.165893
ypo0131	1.04816	2.57218e-05
ypo0134	0.111053	0.84847
ypo0141	0.255305	0.600594
ypo0142	0.229302	0.685215
ypo0146	0.101424	0.771996
ypo0147	1.23847	0.0355186
ypo0148	0.102525	0.868693
ypo0149	-0.0701726	0.917287
ypo0153	0.15482	0.679322
ypo0163	0.938102	0.00464189
ypo0164	0.551528	0.147193
ypo0165	-1.47544	7.78113e-08
ypo0166	-1.80438	1.42027e-07
ypo0168	0.438975	0.240585
ypo0172	1.2925	NA
ypo0174	0.331334	0.244954
ypo0176	-1.24739	0.00245772
ypo0177	-0.450035	0.215531
ypo0179	1.79834	2.09641e-08
ypo0180	2.2946	8.45411e-08
ypo0181	2.3667	9.90145e-05
ypo0186	1.15827	1.16433e-05
ypo0187	0.271501	0.644544
ypo0190	0.0183141	0.965007
ypo0192	0.135659	0.82801
ypo0194	-0.0539549	0.840832
ypo0196	-0.315114	0.482076
ypo0197	0.0754732	0.888528
ypo0198	-0.219568	0.461643
ypo0199	-0.137563	0.65431
ypo0237	-0.530122	0.223155
ypo0240	-0.550037	0.23071
ypo0243	-0.826982	0.0901955
ypo0244	0.635471	0.0334715
ypo0245	0.486301	0.13638
ypo0245a	-0.214713	0.683997
ypo0247	0.318781	0.621354
ypo0248	NA	NA
ypo0250	-0.104525	0.864385
ypo0252	-3.68793	5.09487e-14
ypo0255	-0.17726	0.737553
ypo0256	0.10247	0.852193
ypo0257	-0.6671	0.153139
ypo0258	-0.587459	0.122389
ypo0259	-0.142917	0.84991
ypo0260a	-0.800986	0.431008
ypo0261	-1.60032	0.0457631
ypo0262	0.300478	0.677914
ypo0263	-0.277465	0.571218
ypo0264	1.71146	0.0122167
ypo0265	1.3375	0.0745272
ypo0266	0.510972	0.204903
ypo0267	2.53101	0.0015943
ypo0268	1.30459	NA
ypo0269	1.38232	6.09145e-05
ypo0270	0.170472	0.83004
ypo0271	0.421761	0.380295
ypo0272	0.963244	0.0104103
ypo0273	0.555184	0.118198
ypo0274	-0.0783897	0.940136
ypo0275	0.42921	0.446311
ypo0276	-0.867442	0.0152946
ypo0277	-1.35307	0.00172178
ypo0284	0.400608	0.31836
ypo0285	-0.00898514	0.98832
ypo0286	0.161179	0.754156
ypo0287	-2.36176	0.00410799
ypo0288	0.484872	0.0824442
ypo0289	0.299351	0.354828
ypo0290	1.04832	0.115905
ypo0291	1.04005	1.52618e-05
ypo0292	1.29776	0.0154237
ypo0293	0.574124	0.12427
ypo0301	0.0242777	0.977144
ypo0302	-0.456555	0.147009
ypo0303	-1.01792	0.000172427
ypo0304	-1.21141	0.0135712
ypo0306	0.701223	0.270299
ypo0308	0.429674	0.219434
ypo0309	0.144935	0.845506
ypo0315	-1.42373	0.00211751
ypo0316	0.568194	0.122325
ypo0323	-0.0974863	0.844104
ypo0326	0.54111	0.0858147
ypo0327	1.07193	6.55371e-05
ypo0331	-0.179128	0.865376
ypo0337	0.294598	0.695768
ypo0338	-1.19984	NA
ypo0339	-0.77535	0.046796
ypo0341	-0.00733607	0.986075
ypo0342	1.16327	0.0168013
ypo0346	0.569373	0.0787692
ypo0352	-1.06974	0.00254758
ypo0353	-0.171496	0.753055
ypo0363	0.651095	0.136163
ypo0365	-0.481909	0.268049
ypo0367	0.781469	0.0769728
ypo0368	1.63077	0.0301012
ypo0369	1.5284	0.0142991
ypo0370	0.590589	0.0104005
ypo0377	-0.618471	0.39115
ypo0379	0.0886795	0.892899
ypo0381	1.57949	0.0152946
ypo0384	-0.40182	0.483007
ypo0385	-0.220722	NA
ypo0387	0.451086	0.0723054
ypo0388	0.214661	0.634963
ypo0391	-1.52403	0.0535818
ypo0392	-1.52941	0.0812159
ypo0392a	2.64292	2.13789e-07
ypo0393	-1.82614	0.0481959
ypo0394	0.494674	0.572401
ypo0394a	1.41082	0.0183998
ypo0396	0.769353	0.0037769
ypo0397	1.89379	7.32063e-07
ypo0398	0.569693	0.115129
ypo0399	-0.494587	0.197169
ypo0400	-2.66028	3.03754e-10
ypo0401	-3.34984	2.76266e-10
ypo0402	-1.04819	0.0366947
ypo0403	1.18873	0.00450208
ypo0404	1.34063	2.6767e-10
ypo0405	0.927924	0.000299731
ypo0406	0.523468	0.467448
ypo0407	-2.14396	0.001332
ypo0408	-2.22286	5.20975e-06
ypo0409	-3.59274	4.45301e-19
ypo0410	-3.44914	2.01772e-10
ypo0411	-2.74884	NA
ypo0412	-4.22763	2.12886e-13
ypo0415	-0.292836	NA
ypo0416	-1.11848	0.11116
ypo0417	-0.796946	0.0991228
ypo0419	-0.893146	0.121059
ypo0420	-0.556432	0.260072
ypo0421	0.115781	0.858854
ypo0422	-0.835286	0.035352
ypo0424	-3.38601	1.30671e-38
ypo0426	-1.13537	0.0198141
ypo0432	0.588646	0.118865
ypo0433	0.967945	0.000108607
ypo0434	2.33585	1.92701e-15
ypo0435	1.14741	0.000753943
ypo0445	-0.360559	0.531202
ypo0448	-0.420377	0.367417
ypo0449	-0.0962022	0.8013
[truncated: 1,717 more rows]

## Sheet: WtBfilmGlucose-CrpBfilmGlucos
Biofilm Y. pestis in Glucose vs. Biofilm Y. pestis ∆crp in glucose
Gene ID	log2 Fold Change	False Discovery Rate Adjusted p Value
aas	0.695801	0.0406183
aat	0.305717	0.260927
accA	0.577131	0.0928515
accB	0.437528	0.43411
accC	0.514034	0.475322
accD	0.329337	0.350077
aceA	1.12651	0.0245387
aceB	0.457318	0.202057
aceE	0.334183	0.533122
aceF	0.550779	0.0606759
aceK	0.665892	0.22457
ackA	0.314221	0.441473
acnA	-0.0386986	0.935034
acnB	0.663886	0.0325427
acpD	-0.0382345	0.95908
acpP	0.180356	0.518103
acpS	0.872498	4.14407e-05
acrA	0.450106	0.207862
acrB	0.656271	0.0174043
acrR	-0.162858	0.568931
acs	-3.53007	7.66402e-15
actP	-2.10768	0.000145916
adhE	-0.152663	0.627946
adk	-0.182808	0.662493
aefA	-0.210028	0.596626
aer	-0.00978922	0.982478
agaZ	-0.517503	0.0699067
ahpC	0.406626	0.135093
aidB	-1.35284	4.10085e-11
ail	0.509685	0.100255
alaS	0.809839	0.0466039
alcA	-0.764545	0.00706774
alcB	-0.17872	0.641874
alr	0.433135	0.0653603
amn	0.46267	0.105576
ampD	0.00818729	0.97981
ampE	-0.11564	0.768642
ampG	0.129385	0.646816
ampH	0.158226	0.6309
ampM	0.35676	0.304534
amtB	0.543137	NA
anmK	-1.43149	8.54699e-05
ansA	0.405835	0.0630742
ansB	-4.20796	1.58624e-30
ansP	0.852038	0.121534
apaG	-0.0744679	0.862403
apaH	-0.065564	0.893645
apbA	-1.08441	0.0353824
apbE	-0.216135	0.588683
apt	0.615763	0.0615838
araA	0.177562	0.54047
araB	0.0391917	0.92761
araC	-1.23688	6.63646e-06
araD	-1.25303	3.15883e-06
araF	-2.00821	1.6003e-10
araG	-0.551319	0.0659374
araH	-0.221213	0.56367
arcA	-0.282428	0.33316
arcB	-0.971483	6.60086e-05
argA	-0.000218546	0.999671
argB	1.08535	0.0207552
argC	0.472587	0.102326
argD	-0.955018	0.0277027
argE	0.750674	0.0779036
argG	0.258523	0.638904
argH	0.458333	0.173684
argI	-0.470372	0.435789
argR	-1.10169	7.85099e-07
argS	0.561599	0.0945251
arnT	-0.0616011	0.915233
aroA	1.26532	0.00325057
aroB	0.637274	0.256141
aroC	0.493662	0.129046
aroE	0.138255	0.707208
aroF	0.766582	0.0116105
aroH	0.774339	0.00916351
aroK	0.132219	0.820383
aroL	0.170384	0.704048
aroP	-0.583194	0.0552792
aroQ	0.182679	0.726848
arsB	0.166252	0.679591
arsR	-0.002307	0.995728
artI	-0.300315	0.629458
artM	0.315556	0.479257
artP	-0.755653	0.0900397
artQ	-0.0540322	0.922042
asd	0.983873	0.0154752
asnA	0.37314	0.610819
asnB	0.454049	0.575585
asnC	0.648404	0.0870443
asoB	0.646224	0.0918539
aspA	-2.36088	0.00039324
aspC	0.970243	0.0170555
aspS	0.843301	0.0779036
asr	-0.83872	0.0689606
astA	-0.956868	0.000176537
astB	-0.281198	0.522122
astD	-0.433022	0.176734
astE	0.0974733	0.836963
atpA	-1.34569	0.0137018
atpB	-1.65571	0.00202142
atpC	-0.949925	0.0705418
atpD	-1.07236	0.0707177
atpE	-1.39199	0.0167775
atpF	-1.45273	0.00640108
atpG	-1.26442	0.0277674
atpH	-1.44349	0.00605135
atpI	-2.8253	6.67237e-17
avtA	-0.387547	0.350948
baeR	0.548802	0.0567676
barA	0.104978	0.84028
basR	0.681645	0.025092
basS	0.182709	0.738613
bcp	0.88428	0.0324496
bcr	0.728962	0.065673
betA	0.129636	0.703981
betB	0.584053	0.109512
betI	-0.0779153	0.862538
betT	0.853431	0.00880245
bfd	0.234018	0.588683
bfr	-0.418001	0.456623
bgaB	-0.435542	0.177427
bglA	-0.167753	0.655173
bglB	0.334028	0.165021
bioA	0.429153	0.211612
bioB	0.343071	0.365981
bioC	0.467623	0.179917
bioD	-0.557531	0.0827558
bioF	1.13461	0.00533266
bioH	0.575551	0.081598
bipA	0.830301	0.0662053
birA	0.0845677	0.881974
bisC	0.941605	0.00244761
bolA	-0.866084	0.0817976
brnQ	0.245604	0.583071
btuB	0.252161	0.505396
btuC	0.248947	0.40274
btuD	0.335611	0.281416
btuE	0.505225	0.0788825
btuF	0.677791	0.0396284
btuR	0.734444	0.00952426
caf1A	-0.3408	0.653077
caf1M	-0.345669	0.300546
cafA	0.084279	0.881974
carA	-0.201604	0.802585
carB	0.501805	0.477493
cca	1.01975	0.00308584
ccmA	-0.087901	0.820396
ccmB	0.0372994	0.942683
ccmC	0.0945338	0.873335
ccmD	0.187544	0.594805
ccmE	0.0569785	0.885925
ccmF	0.385245	0.209217
ccmG	0.483446	0.228657
ccmH	-0.421812	0.230244
ccrB	-1.02499	0.0402991
cdd	-1.84113	3.59349e-08
cdh	0.980214	0.00684212
cdsA	0.441807	0.179895
celA	-1.0204	0.00343661
celB	-0.368665	0.117573
celC	-0.0900776	0.809456
celD	-0.325267	0.302466
cfa	-0.530084	0.0411831
chaA	0.297559	0.530547
cheA	0.0725321	0.883495
cheB	0.939469	0.00118215
cheD	-0.590437	0.146686
cheD2	-0.601197	0.0108481
cheM	-0.746893	0.0805945
cheR	0.806662	0.0403083
cheW	0.0498815	0.915746
cheY	0.841009	0.0521671
cheZ	0.0234889	0.962142
clpA	-0.0102301	0.984031
clpB	0.921864	0.000114986
clpB2	0.166138	0.638292
clpB3	0.873855	0.0586787
clpB5	-0.36778	0.112158
clpP	0.159374	0.613076
clpS	-0.11668	0.83154
clpX	0.107488	0.806365
cls	0.466489	0.182795
cmk	0.176239	0.546673
cmr	1.27789	0.00138851
coaA	-1.41757	0.00226654
coaD	0.292371	0.417197
coaE	-0.147014	0.57737
cobB	0.22848	0.682681
cobS	-0.226372	0.599717
cobT	-0.338295	0.337539
codA	0.654958	0.0117673
copA	0.136708	0.871031
copR	0.36915	0.437303
corA	0.585646	0.225197
corE	0.409877	0.30995
cpdB	0.970006	0.00056016
cpxA	0.468896	0.13058
cpxP	-0.36599	0.433836
cpxR	0.225536	0.682019
crcB	-0.289821	0.352756
creA	0.278108	0.372933
creB	0.622731	0.0294229
creC	0.0289019	0.926108
creD	0.110016	0.704048
crgA	-0.125681	0.848671
crl	0.718695	0.00595663
crp	-2.61026	3.13753e-15
crr	0.259097	0.463444
cru	2.7085	4.10683e-25
cscR	-0.141433	0.682019
cspa1	-0.614751	0.0942319
cspa2	-0.000536875	0.99926
cspB	-1.277	0.0163293
cspC	-0.527025	0.179917
cspD	-2.89671	1.69452e-20
cspE	-2.1561	1.59426e-08
csrA	-0.428408	0.299041
cstA	-3.79351	2.20869e-18
cueR	0.117874	0.838526
cutC	-0.526402	0.0349842
cutF	0.0300386	0.942683
cvpA	0.646214	0.278084
cyaA	1.73809	2.79449e-17
cyaB	-0.235496	0.493949
cyaY	0.459458	0.0752176
cybB	-0.312698	0.635307
cybC	-0.621979	0.40545
cycA	-1.71166	1.33872e-09
cydA	-0.549827	0.0512051
cydB	-0.472009	0.269293
cydC	0.35665	0.425835
cydD	0.29191	0.477011
cyoA	-1.41353	0.00119193
cyoB	-0.412253	0.435287
cyoC	-0.541537	0.125169
cyoD	-0.504152	0.0811795
cyoE	-0.350344	0.448448
cysA	2.00174	1.56506e-05
cysB	-0.156578	0.671061
cysC	-0.223742	0.507827
cysD	0.6608	0.0252426
cysE	0.180953	0.704408
cysG	0.725313	0.00629798
cysI	1.67185	1.56981e-08
cysJ	2.13795	0.000241223
cysK	1.64485	0.00640266
cysM	0.73532	0.00306795
cysN	0.754594	0.0032031
cysP	1.69871	0.00249439
cysQ	0.210333	0.564679
cysS	0.155438	0.692348
cysT	2.70118	3.22599e-17
cysW	2.56897	2.26243e-10
cysZ	0.710172	0.0417428
cytR	-0.340607	0.369494
dacA	0.755213	0.0402023
dacB	0.492971	0.125415
dacC	0.292054	0.455637
dadA	-2.71852	4.96121e-16
dalD	-1.24236	0.000497516
dam	-0.248514	0.507827
dapA	0.582041	0.0621317
dapB	-0.0777304	0.829111
dapD	-1.88808	1.59426e-08
dapE	1.57772	0.000477087
dapF	0.60108	0.0242071
dapX	0.899258	0.0220382
dbpA	0.163294	0.633411
dcd	0.570624	0.116248
dcrA	-4.39513	6.78935e-21
dcrB	0.340656	0.379341
dctA	-2.44894	2.32759e-07
dcuA	0.0762304	0.882616
ddg	0.239218	0.444544
ddhA	-0.940322	0.000277945
ddhC	-0.544973	0.103034
ddhD	-1.42999	1.63624e-07
ddl	0.771896	0.199133
deaD	2.61152	1.01083e-17
dedA	0.292783	0.532959
dedD	0.393518	0.402385
def	0.0613847	0.843014
degQ	-0.991843	0.062868
degS	0.148594	0.651098
deoB	0.65601	0.0756015
deoC	0.48536	0.0384142
deoD	0.763616	0.00303379
deoR	-0.391141	0.2393
dfp	-0.0646057	0.851077
dgkA	-0.603015	0.0289276
dgt	-0.620174	0.0416113
dhaK	-0.667964	0.0207261
dinA	-0.633186	0.00392316
dinG	0.205395	0.463708
dinI	-1.02549	7.12138e-07
dinP	-0.244708	0.419881
dipZ	0.132618	0.688267
djlA	0.414258	0.146815
dkgA	0.436262	0.243465
dkgB	-0.790267	0.0643137
dksA	-0.188172	0.611074
dld	-0.662962	0.112174
dmsA	0.104698	0.803074
dmsB	0.661108	0.0838231
dmsC	0.607579	0.0533887
dnaA	0.393863	0.230244
dnaB	0.648323	0.0151587
dnaE	0.517203	0.0841463
dnaG	0.00232888	0.99549
dnaJ	0.443703	0.135936
dnaK	0.899118	0.00949578
dnaN	0.687293	0.0985306
dnaQ	0.400445	0.118711
dnaX	0.89797	0.00226905
dppA	-0.584066	0.0366526
dppB	0.125252	0.76031
dppC	0.277654	0.43751
dppD	0.463458	0.323522
dppF	0.0210716	0.962142
dps	-0.978542	0.00803012
dsbA	0.216404	0.691587
dsbB	0.028625	0.939936
dsbC	0.62352	0.084627
dut	0.158446	0.743389
dxr	-0.978428	3.60431e-06
dxs	0.225355	0.544729
eco	0.329171	0.589727
ecpD	-1.24647	0.0104674
eda	0.507346	0.130458
edd	0.0994878	0.787503
efp	0.309836	0.469046
elaB	-0.184725	0.787568
elbB	0.344394	0.127103
emrA	-0.0110755	0.986786
emrB	-0.133943	0.817299
emrR	-1.35084	0.00651067
endA	-0.0564563	0.923516
engA	0.828343	0.0220829
engB	-0.0297087	0.937732
eno	0.61095	0.0353824
envB	0.839244	0.0150815
envZ	0.503774	0.0269065
epd	-0.225359	0.389072
era	0.836775	0.0218526
exuR	-0.426395	0.0988077
exuT	0.113006	0.78813
fabA	1.08219	0.00184329
fabB	1.36689	2.53608e-06
fabD	0.467048	0.250776
fabF	0.116794	0.743389
fabG	0.0781331	0.778581
fabH	0.1669	0.708208
fabZ	0.565182	0.24337
fadA	-3.8486	2.87814e-60
fadB	-5.3492	5.89873e-137
fadD	-2.81883	2.27742e-23
fadE	-1.58639	0.000122157
fadH	-2.57184	2.16922e-11
fadI	-1.81867	8.74352e-08
fadJ	-1.38169	4.51501e-06
fadL	-2.83239	6.51334e-45
fadR	-0.306751	0.317183
fbaA	0.550948	0.0559186
fbp	0.142587	0.64572
fcuA	0.0818729	0.839236
fdhD	-0.33003	0.190359
fdhE	0.578347	0.169571
fdhF	0.668014	0.00786212
fdoH	0.336228	0.213891
fdoI	-0.00663397	0.9846
fdx	0.0566447	0.835911
feoA	-0.69332	0.0141077
feoB	0.321532	0.420555
ffh	-0.0440295	0.895666
fhuB	0.681216	0.0972691
fhuC	1.4134	0.000148823
fhuD	1.57322	8.47995e-06
fieF	0.315365	0.24096
fipA	0.442231	0.0558675
fis	0.22615	0.732823
fklB	-0.183455	0.538228
fkpA	-0.465927	0.130863
fkpB	0.899162	0.0457152
flaA1	-0.620435	0.0724357
flaA2	0.197323	0.584119
flaA3	0.0513496	0.886308
flaL	0.156343	0.732375
flbD	-1.26937	7.14991e-05
fldA	0.0961795	0.778045
fldB	-0.224576	0.520902
flgA	-0.334107	0.343533
flgB	-0.0860431	0.836878
flgC	0.286493	0.599284
flgD	0.303407	0.321171
flgE	0.0888381	0.809636
flgF	0.557281	0.272376
flgG	1.42633	1.78118e-05
flgH	1.25402	0.00194961
flgI	1.28856	1.61346e-05
flgJ	0.609799	0.0218526
flgK	-0.041756	0.910698
flgL	-0.421441	0.18738
flgM	-0.111886	0.7415
flgN	0.0139096	0.975479
flhA	0.151224	0.615683
flhB	-1.28362	7.47357e-05
flhC	-2.99744	1.03637e-11
flhE	-0.805188	0.0303105
fliA	-0.614442	0.125356
fliC	-0.0284007	0.938532
fliD	-0.65005	0.0315218
fliE	-0.452517	0.123942
fliF	0.0511817	0.894988
fliG	0.459542	0.0988077
fliH	0.915769	0.0218645
fliI	0.661561	0.123972
fliJ	-0.410978	0.27391
fliK	0.821193	0.175951
fliL	0.142415	0.715287
fliM	-0.355166	0.4028
fliN	0.089666	0.884061
fliO	0.746069	0.130863
fliP	-0.00865355	0.984031
fliQ	-0.0107199	0.981949
fliR	-0.249875	0.461631
fliS	-0.557402	0.191673
fliT	-0.797301	0.0161969
fliY	1.1934	0.000911002
fliZ	-0.774848	0.100276
flk	0.417995	0.144062
fmt	0.381583	0.269657
fnr	-0.542761	0.0779036
focA	-0.0638175	0.869306
folA	0.0893943	0.807006
folB	0.0293385	0.954678
folC	0.805166	0.0458078
folD	0.706139	0.0488479
folE	0.233246	0.591784
folK	0.680583	0.126624
folP	0.178235	0.551524
fpr	0.173867	0.748336
frdA	-1.49052	5.99164e-06
frdB	-0.708737	0.0598794
frdC	-0.374362	0.365981
frdD	-0.150301	0.669465
fre	-0.794593	0.0179436
frr	0.0833694	0.808859
frsA	0.759464	0.0563733
fruA	0.0556938	0.914097
fruB	-1.33897	0.0191827
fruK	-0.735974	0.120375
fruR	0.530081	0.183256
fsr	0.00607664	0.990376
ftn	0.20863	0.592523
ftsA	0.678594	0.198683
ftsB	0.2435	0.319893
ftsE	1.12497	0.00390945
ftsI	0.992149	0.0125097
ftsK	0.518659	0.112174
ftsL	0.829602	0.0403083
ftsN	0.478849	0.0779036
ftsQ	0.66667	0.312851
ftsW	1.05049	0.0740741
ftsX	0.79972	0.00123178
ftsY	0.288386	0.301787
ftsZ	0.979691	0.126496
fucR	-4.80787	9.60005e-54
fumA	-1.07206	0.0184221
fur	-0.431993	0.195597
fusA	0.238158	0.568197
fxsA	0.331893	0.301064
fyuA	1.76433	1.07912e-05
galE	-0.895567	0.00568342
galF	0.67247	0.0959218
galK	-0.0288331	0.933181
galR	-0.582618	0.0277674
galT	-0.332995	0.362111
galU	-0.22438	0.562438
gapA	0.35404	0.379223
gatY	-0.212977	0.564523
gcp	1.14218	4.25797e-05
gcsH	0.912194	0.197152
gcvA	0.00687273	0.986477
gcvP	0.470153	0.534773
gcvR	0.585505	0.0253282
gcvT	0.715192	0.336758
gdhA	0.272534	0.408428
genX	-0.367125	0.145916
gidA	0.0522015	0.892339
gidB	-0.843801	0.00460864
glgA	1.04833	0.000653002
glgB	-0.00940178	0.986962
glgC	1.22523	0.00111745
glgP	0.834734	0.0806015
glgX	1.4322	0.00184329
glk	-1.01068	6.57466e-06
glmM	0.465829	0.121214
glmS	0.769792	0.108097
glmU	0.969134	0.0321781
glnA	0.267496	0.817299
glnB	0.406179	0.0878724
glnD	0.44866	0.241928
glnE	0.943812	2.09903e-05
glnG	0.735836	0.00136509
glnH	-2.04629	1.51916e-05
glnK	-0.148011	NA
glnL	0.550363	0.184692
glnP	-0.470755	0.373257
glnQ	-0.755649	0.0102463
glnS	0.307919	0.321171
gloA	0.0167658	0.973857
gloB	0.024793	0.942109
glpA	-0.363511	0.173332
glpB	0.0622191	0.860611
glpC	0.0140824	0.978984
glpD	-2.40562	3.85734e-19
glpE	-0.162587	0.574296
glpF	-4.19016	4.52881e-40
glpG	0.390876	0.139978
glpM	-0.954592	0.0102847
glpQ	-1.1469	0.000110851
glpR	0.719936	0.00803012
gltA	0.0288582	0.954037
gltB	1.16629	0.000165339
gltC	-0.714778	0.0269598
gltD	0.718901	0.00292059
gltJ	-2.40691	2.95077e-15
gltK	-1.44061	2.8499e-05
gltL	-0.912785	0.0599286
gltP	-0.0675942	0.843481
gltX	0.594735	0.0285501
glxK	0.0271439	0.960573
glyA	1.0287	0.0109528
glyQ	1.19484	0.00803209
glyS	1.08535	0.0081321
gmhA	-0.433322	0.0712917
gmk	0.185816	0.472191
gnd	0.794661	0.0817551
gntM	-1.65243	0.00118215
gntP	-1.97396	8.78077e-10
gntR	-0.261447	0.441138
gntV	-1.13116	0.000467224
goaG	0.266309	0.544604
gor	0.740651	0.0226024
gph	0.196134	0.677512
gpmA	-0.126404	0.787486
gpmB	-0.487042	0.11907
gpsA	0.409953	0.335281
gpt	-0.139196	0.807368
gptB	-0.696413	0.12178
greA	-0.391182	0.223611
greB	-0.0219104	0.95533
groEL	0.701301	0.122165
groES	0.707023	0.222226
grxA	0.304698	0.270704
grxC	0.666536	0.0369774
gshA	0.416332	0.117496
gshB	0.881315	0.0559186
gsk	0.331633	0.198342
gsrA	-0.864707	0.00366978
gst	0.778399	0.00867017
guaA	1.69273	2.65199e-07
guaB	1.37595	0.0129717
guaC	0.841708	0.0101708
gutB	-3.86043	7.06672e-50
gyrA	0.360171	0.32277
gyrB	0.24714	0.531764
hcaT	0.027349	0.951523
hcp	-0.639716	0.0370404
hcr	0.522369	0.123942
hdeB	-2.23213	0.000173551
hdeD	-0.861504	0.0514772
helD	0.10955	0.760923
hemA	0.400139	0.0983942
hemB	0.261327	0.328786
hemC	0.582221	0.144406
hemD	0.47762	0.100276
hemE	0.567472	0.121534
hemF	1.49846	0.000607728
hemG	-0.0996468	0.859112
hemH	-0.0513844	0.925713
hemL	0.238134	0.536963
hemN	0.489098	0.0976919
hemX	0.699892	0.0296608
hemY	0.670492	0.008892
hepA	0.40172	0.287966
hexA	-0.1696	0.630172
hexR	-1.32885	1.39003e-07
hflB	0.232478	0.525205
hflC	0.187091	0.507827
hflK	0.612096	0.309235
hflX	0.531687	0.249924
hfq	0.36906	0.181671
hisA	0.480247	0.0666868
hisB	0.646624	0.0705418
hisC	0.00362905	0.99549
hisD	-0.15023	0.851077
hisF	0.364036	0.32152
hisG	0.0750516	0.921716
hisH	0.346202	0.24297
hisI	0.696766	0.0086407
hisJ	-2.33775	8.67078e-05
hisM	-0.846954	0.0104331
hisP	-1.42587	6.66971e-07
hisQ	-1.82623	0.000337736
hisS	0.46011	0.182052
hmp	-0.5689	0.028815
hmsF	0.0334803	0.946226
hmsH	-0.582809	0.129696
hmsR	0.296815	0.551524
hmsS	0.457102	0.372933
hmsT	-0.807091	0.0374143
hmuR	0.419712	0.0791399
hmuS	0.611088	0.103643
hmuT	0.924891	0.000667302
hmuU	1.06662	0.000630776
hmuV	0.467766	0.178491
hmwA	-0.576232	0.0535605
hmwC	-0.236256	0.515246
hns	-0.362769	0.364768
hofB	-0.0946988	0.755904
hofC	-0.0614522	0.88339
hofQ	0.217046	0.564895
holA	0.279078	0.597273
holB	1.18355	2.08094e-07
holC	0.235647	0.570334
holD	0.293907	0.252185
holE	0.484704	0.173575
hpaB	0.245352	0.495017
hpaC	0.240052	0.441355
hpaD	-0.974761	0.0130264
hpaE	-1.04605	0.000148559
hpaF	-0.558749	0.169668
hpaH	-0.447401	0.368642
hpaI	-0.229402	0.563739
hpaR	-1.47232	2.45038e-07
hpaX	0.105921	0.799417
hpmB	-1.33472	0.000352222
hpt	0.100882	0.77735
hrpA	0.215799	0.491065
hrpB	1.10999	0.00110731
hscA	1.01177	0.00155881
hscB	0.110349	0.817299
hslI	-0.486187	0.21723
hslJ	-0.551279	0.0959218
hslO	1.10253	0.0107314
hslR	0.704677	0.0586787
hslU	0.856974	0.0249721
hslV	1.01371	0.000487696
htpG	1.43372	0.000554827
htpX	-0.177614	0.786312
htrE	-0.169027	0.716894
hupA	-0.00577272	0.988638
hupB	-0.0320983	0.95533
hutC	0.0279842	0.951523
hutG	-0.0607485	0.915433
hutH	-0.207467	0.704048
hutI	-0.55394	0.256529
hutU	-0.985722	0.0285706
hxuB	-1.58654	2.39405e-05
hydN	0.982637	0.0137018
ibeB	0.0346922	0.935616
ibpA	-0.0255949	0.976907
ibpB	-0.0555077	NA
icc	-0.468263	0.225006
icdA	-0.134908	0.808859
iciA	0.672015	0.104355
idnO	-2.17554	6.5817e-18
ihfA	-0.306692	0.592701
ihfB	0.413163	0.162352
ileS	1.12349	0.012684
ilvA	1.594	0.00520485
ilvB	-0.277679	NA
ilvC	1.04863	0.025092
ilvD	1.63608	0.00689051
ilvE	2.46506	1.06274e-06
ilvG	1.87889	NA
ilvH	0.529866	0.126624
ilvI	0.5018	0.315365
ilvM	2.81961	1.33994e-06
ilvN	-0.527935	0.293051
ilvY	-0.671808	0.130815
imm	-1.37124	0.0101379
imp	0.101492	0.696922
infA	-0.0247354	0.972171
infB	0.39465	0.502651
infC	0.235425	0.473057
insA	-1.35111	1.25913e-05
insB	-1.71118	6.02992e-06
int	-0.457562	0.321171
intB	-0.402118	0.45243
ipk	0.573067	0.233849
irp1	1.42179	0.0448731
irp2	1.88032	0.00481912
irp3	1.48468	0.0315218
irp4	2.18675	3.92454e-05
irp5	1.91243	0.00485135
irp6	2.70612	1.51977e-08
irp7	2.59504	0.000114144
irp8	2.58743	4.23914e-05
iscA	-0.757652	0.197207
iscS	-1.02287	0.0252229
ispA	0.466415	0.300546
ispB	-0.151921	0.543365
ispD	0.148951	0.680311
ispF	-0.0208412	0.949328
ispG	0.810639	0.121124
ispH	0.833409	0.0613375
ispZ	0.281082	0.311334
iucB	-0.171485	0.756541
iucC	0.124952	0.735184
iucD	0.448221	0.179357
iutA	-0.122102	0.680311
katA	0.479658	0.0578102
katY	-0.252462	0.72139
kbl	-1.08489	0.00240003
kdgC	-1.61115	5.47914e-06
kdgK	0.515604	0.0864085
kdgR	-1.0113	0.00730424
kdpA	0.569406	0.140804
kdpB	0.825653	0.00306795
kdpC	0.788535	0.000954069
kdpD	1.26365	0.000169653
kdpE	0.0668376	0.839462
kdsA	0.780027	0.00481967
kdsB	0.0582217	0.839462
kdtA	-0.298478	0.453253
kdtX	0.228876	0.511175
kduD1	-0.258633	0.536369
kduD2	0.337072	0.474976
kduI	-0.755077	0.0689606
kefB	0.754131	0.0025688
ksgA	-0.0580346	0.898568
lacI	-0.222932	0.491389
lacY	-0.775053	0.0328609
lacZ	-0.558705	0.0206807
lamB	-1.00877	0.0001054
lemA	-0.719903	0.0101726
lepA	0.385331	0.317859
lepB	0.763775	0.00711389
leuA	2.08853	NA
leuB	2.12381	0.0128879
leuC	2.07646	0.00157455
leuD	2.00956	0.00168793
leuO	-1.99652	1.19143e-08
leuS	0.990507	0.0294409
lexA	-0.767662	0.0338055
lgt	0.601336	0.0158388
ligA	0.949185	0.000915834
ligB	0.389034	0.342152
ligT	0.869721	0.000398458
lipA	0.405281	0.185612
lipB	0.328748	0.338892
livF	0.0940532	0.808859
livG	0.560976	0.019799
livH	0.382254	0.463071
livJ	-0.197194	0.741096
livM	1.02004	0.0218543
lldD	0.793682	0.0707177
lnt	-0.479824	0.315939
lolA	0.363419	0.323245
lolB	0.71831	0.0308008
lolC	0.509261	0.0685236
lolD	0.793528	0.149291
lolE	0.296657	0.507996
lon	0.793994	0.0124603
lpdA	-0.0774812	0.920186
lplA	0.247113	0.379967
lpp	0.545573	0.0323529
lpxA	0.583255	0.360117
lpxB	0.45701	0.422243
lpxC	0.0678354	0.836878
lpxD	0.319678	0.568931
lpxK	1.12681	0.00112351
lrp	-0.0147498	0.973791
lspA	0.836029	0.0422638
ltaA	-0.705618	0.000978842
luxS	1.09902	0.00231512
lysA	-0.0330264	0.927889
lysC	0.554377	0.202298
lysP	-0.339075	0.244496
lysR	-0.129489	0.780492
lysS	0.419113	0.473503
lyx	0.145169	0.629682
maeB	-0.288555	0.435527
maf	0.467351	0.0345673
malE	0.054631	0.873335
malF	0.164737	0.649658
malG	0.686089	0.00293309
malK	-0.362992	0.544867
malM	0.144048	0.688424
malQ	0.233517	0.469642
malS	0.384186	0.357332
malT	-1.47977	5.68109e-10
malZ	0.317116	0.19893
manA	0.348568	0.189608
manB	-0.976729	0.0025155
manC	-1.02047	0.0133421
manX	-1.33155	5.83052e-06
manY	-0.742494	0.193388
manZ	-0.675435	0.248699
map	0.384927	0.327367
marC	-0.404554	0.126096
mazG	0.803334	0.00267763
mda66	0.360819	0.231011
mdh	-0.938313	0.0161969
mdlA	0.458907	0.163903
mdlB	0.296975	0.214851
menA	0.210134	0.572253
menB	0.574229	0.121487
menC	1.02249	0.00377156
menD	1.64609	9.61321e-05
menE	1.27279	0.000256885
menF	0.0160959	0.973791
menG	0.391591	0.185612
mepA	0.853376	0.00238268
metA	-0.272124	0.400459
metC	0.385867	0.205177
metE	0.649707	0.17804
metF	0.0778432	0.883146
metG	0.810726	0.0469546
metH	1.10475	1.15505e-05
metJ	-0.551847	0.096392
metK	0.850337	0.115383
metL	0.766158	0.00929743
metN	0.154181	0.583497
metQ	0.188937	0.575585
metR	0.411571	0.399741
mfd	0.561686	0.106932
mglA	-2.68667	1.19743e-10
mglB	-3.58873	1.93527e-14
mglC	-1.56948	1.40245e-06
mgsA	-0.100654	0.820396
mgtB	-1.23731	6.84641e-09
mgtC	-1.19736	0.013521
mgtE	0.723569	0.120997
miaA	0.82003	0.00356113
miaB	0.664257	0.0183378
minC	-0.616403	0.0873639
minD	0.140642	0.793432
minE	-0.12315	0.853699
mipB	0.262203	0.443591
mlc	-2.45588	1.3709e-22
mltA	0.421578	0.161395
mltB	0.348177	0.253708
mltC	0.220823	0.675281
mltD	-0.283499	0.586516
mnmA	0.785585	0.0952745
mnmC	1.44279	3.21926e-07
mntH	0.250355	0.534922
moaA	-0.443874	0.250776
moaC	0.101721	0.859112
moaD	-0.0178488	0.975479
moaE	-0.0571735	0.898568
mobA	-0.426695	0.134512
mobB	-0.802173	0.0037046
modA	-0.0835513	0.807776
modB	1.34464	0.00358765
modC	0.83547	0.000848116
modE	0.0848688	0.780098
modF	0.666931	0.0648123
moeA	0.283188	0.377834
moeB	0.21877	0.541722
mogA	-0.68289	0.0343408
motA	-1.13574	2.26998e-05
motB	-0.414802	0.106183
mpl	1.06189	0.00157667
mppA	-0.297538	0.46609
mraW	0.46158	0.100183
mraY	0.860347	0.19287
mrcA	0.762409	0.0789164
mrcB	0.979305	8.47325e-05
mreC	0.692905	0.125733
mreD	0.347517	0.320331
mrpA	-0.915309	0.0244832
msbA	0.472859	0.0661371
msbB	-0.0877203	0.777824
mscL	-0.415032	0.383615
msrA	0.666038	0.0313986
mtgA	0.268049	0.356688
mtlA	0.0662721	0.885925
mtlD	0.478243	0.0429034
mtlK	-1.19439	0.000221355
mtlR	-0.238483	0.433763
mtn	0.515699	0.201058
mtr	-0.502968	0.146815
mtta1	-1.21923	0.000151306
mtta2	-0.706253	0.0714149
mukB	0.376686	0.468858
mukE	0.559358	0.234802
mukF	0.366356	0.399741
murA	0.695873	0.0558675
murB	-0.00509779	0.987086
murC	0.894941	0.165339
murD	0.97544	0.109078
murE	1.03141	0.0633182
murF	1.1592	0.035474
murG	1.43779	0.0105521
murI	0.362814	0.196936
murQ	-0.0551821	0.874351
mutH	0.125308	0.720046
mutL	0.307077	0.345068
mutM	-0.185064	0.714443
mutS	0.26702	0.498832
mutT	0.311891	0.352129
mutY	0.253991	0.616214
mviN	0.445533	0.158013
nadA	0.0702143	0.841444
nadB	0.752537	0.0184289
nadC	0.386591	0.181671
nadD	0.255639	0.343533
nadE	0.524011	0.0851587
nadR	0.0330341	0.925713
nagA	-0.0440537	0.895666
nagB	-0.323035	0.190359
nagC	0.077373	0.808617
nagD	-0.0398947	0.899275
nagE	-1.01531	5.82366e-06
nanA	0.450501	0.14012
nanT	-0.225154	0.437328
napA	0.143834	0.753439
napB	0.0840141	0.821762
napC	0.337085	0.200392
napD	0.437727	0.532708
napF	-0.0518638	0.939128
narP	-0.644909	0.0279956
narX	-0.00769818	0.982478
ndh	0.276665	0.444108
ndk	-2.44969	1.38876e-14
nfi	0.868315	0.00385447
nfo	0.505238	0.112551
nfrC	0.59849	0.174842
nhaA	1.1915	0.000864234
nhaB	-0.0443317	0.891433
nhaR	0.585941	0.153092
nifJ	-0.407326	0.188409
nifU	-0.653566	0.226956
ninB	-0.320011	0.618806
nirB	0.133907	0.723806
nirC	0.682786	0.0752627
nirD	0.668503	0.111707
nlp	-0.765203	0.0985306
nlpC	-0.337673	0.392392
nlpD	0.504835	0.0220829
nlpI	0.688278	0.0382658
nqrA	-1.24192	8.20267e-05
nqrB	-0.597953	0.252185
nqrC	-0.526682	0.2334
nqrD	-0.391717	0.426545
nqrE	-0.279591	0.596071
nqrF	-0.43035	0.39926
nrdA	0.560636	0.084627
nrdB	0.50477	0.303411
nrdD	0.903689	0.0160746
nrdE	-0.153244	0.702146
nrdF	-0.719552	0.0315218
nrdG	1.03944	0.00147801
nrdH	-0.442711	0.552973
nrdI	-0.153615	0.785641
nrdR	0.14155	0.663333
nth	0.266565	0.462717
ntpA	1.00365	0.0281887
nudC	0.365803	0.217947
nudE	0.621491	0.0846907
nudF	0.493754	0.163972
nudG	0.537675	0.0811795
nuoA	-0.29349	0.339557
nuoB	0.190182	0.681611
nuoD	0.470958	0.334076
nuoE	0.475867	0.399985
nuoF	0.559822	0.377094
nuoG	0.502194	0.474244
nuoH	0.811836	0.179917
nuoI	0.73982	0.279347
nuoJ	0.813116	0.231758
nuoK	0.996696	0.0483649
nuoL	1.35823	0.0142321
nuoM	0.795985	0.198683
nuoN	1.06002	0.0888592
nusA	0.401627	0.429483
nusB	0.365636	0.248701
nusG	0.523268	0.157662
obgE	0.500995	0.143904
ogl	-1.34632	1.34932e-06
ogt	-1.27749	0.00081294
ompA	0.985056	0.00640108
ompC	-0.162075	0.810047
ompC2	-1.501	0.00109316
ompF	0.492916	0.339557
ompH	0.652771	0.13651
ompR	0.554488	0.104409
ompW	-2.94953	6.18699e-11
ompX	1.36073	0.000194169
opdA	1.0912	0.020983
oppA	-1.57875	0.00077296
oppB	-0.696673	0.00616686
oppC	-0.26792	0.523043
oppD	-0.191245	0.696922
oppF	-0.520999	0.152529
orn	0.208571	0.419526
osmB	-1.05514	0.0458682
osmY	-0.659275	0.00707651
oxyR	0.632711	0.120519
pabA	0.162316	0.821762
pabB	0.574294	0.129696
pabC	0.0330764	0.939407
pagP	-0.0318892	0.935937
pal	0.396692	0.123972
panB	0.576159	0.113448
panC	0.780772	0.00150401
panD	0.874224	0.0193881
panF	0.895333	0.0734636
parA	-0.852495	0.125415
parB	-0.209877	0.747585
parC	0.805113	0.00134002
parE	0.3412	0.585738
parF	0.307744	0.312698
pbpA	0.151251	0.786312
pbpG	-0.0700386	0.839331
pckA	-1.29368	2.57248e-05
pcm	0.631132	0.078967
pcnB	0.443564	0.167131
pcp	-0.0305356	0.941382
pdhR	-0.198589	0.583846
pdxA	1.17688	0.00084456
pdxB	1.755	4.75533e-09
pdxH	0.258267	0.381226
pdxJ	0.902159	0.000637669
pdxY	0.501158	0.121485
pelY	-0.134516	0.682958
pepA	-0.173254	0.67314
pepB	0.682239	0.00990124
pepD	-0.16874	0.6835
pepN	0.0185961	0.973791
pepP	0.932995	0.00836565
pepQ	-0.433516	0.112426
pepT	0.184337	0.587754
perM	0.461722	0.183132
pfkA	0.720998	0.00128425
pfl	0.212068	0.554812
pflA	-0.624847	0.113169
pgi	0.728084	0.00323495
pgk	0.306447	0.348292
pgm	1.02838	0.0124794
pgpA	0.455596	0.135936
pgpB	-0.175616	0.666193
pgsA	-0.892807	8.47325e-05
pheS	0.197023	0.727347
pheT	0.24616	0.337539
phnF	0.677921	0.13732
phnG	0.49404	0.467964
phnH	0.872379	0.0841463
phnI	0.655203	0.0389868
phnJ	0.459937	0.21406
phnK	0.407019	0.365071
phnL	0.890081	0.0365902
phnM	0.577694	0.0782747
phnN	0.832296	0.0329756
phnP	0.790656	0.0551007
phoA	-0.0591376	0.836963
phoB	-0.0360017	0.935275
phoH	0.303797	0.301075
phoP	-0.441283	0.195955
phoQ	-0.247631	0.677428
phoR	0.0655698	0.87186
phoU	0.457319	0.12225
phrB	-0.400638	0.134311
pim	-2.38102	3.39727e-06
pip	0.179972	0.614614
pla	-4.7474	1.26282e-76
pla2	-2.17077	2.75035e-11
plaA	0.209679	0.587958
pldA	0.39359	0.199381
pldB	0.401691	0.251538
plsB	-0.0651053	0.879885
plsX	0.475552	0.521532
pmbA	0.556038	0.150397
pmrF	0.445949	0.552973
pncA	0.427154	0.102954
pncB	0.254739	0.588683
pnp	0.280635	0.236878
pntA	0.449731	0.334862
pntB	0.218367	0.657634
pnuC	0.427751	0.205869
polA	-0.190513	0.599487
potF	0.40316	0.312851
potG	0.824988	0.0464262
potH	0.778507	0.0752176
potI	0.984103	0.000398485
poxB	-0.0489902	0.922021
ppa	0.46494	0.223384
ppc	1.29376	7.94291e-09
ppdD	-0.263502	0.393002
ppiA	-0.399044	0.469642
ppiB	0.271298	0.445587
ppiC	0.00920843	0.986206
ppiD	0.218247	0.718969
ppk	-0.188924	0.514668
ppnK	0.309986	0.226956
ppsA	0.426385	0.179357
ppx	0.488038	0.136662
pqiA	0.214288	0.365883
pqiB	0.844655	0.0364882
prc	0.0734451	0.928234
prfA	0.906543	0.0207876
prfB	0.335205	0.40274
prfC	0.498552	0.179748
priA	0.61325	0.025825
priB	0.134099	0.87995
priC	-0.596622	0.262197
prk	0.217423	0.493318
prmA	0.816892	0.0698823
proA	0.708186	0.0425245
proB	0.778255	0.0561413
proC	0.762067	0.0841463
proQ	0.395588	0.437303
proS	0.303116	0.505698
proV	-0.195202	0.630511
proW	1.04706	0.0457152
proX	0.00925779	0.987359
proY	0.124585	0.801769
prsA	0.603628	0.38283
prt	-1.09046	0.0838231
psaA	-0.718931	0.455637
psaB	-2.00413	0.022773
psaC	-0.463813	0.277051
psaE	-1.47187	0.000372719
psaF	-1.55426	0.00015009
psd	0.0482659	0.93548
psiF	0.269356	0.592523
pspA	-0.688423	0.243269
pspB	-0.180473	0.753439
pspC	0.0491579	0.942683
pspF	0.143268	0.680311
pspG	0.569431	0.373257
pssA	-0.20515	0.599887
pst	-2.52969	7.72095e-11
pstA	0.509061	0.109623
pstb	0.434248	0.152529
pstB	0.457315	0.205869
pstC	0.218432	0.424723
pstS	-0.237	0.388001
pta	0.35536	0.358729
pth	0.252782	0.422408
ptr	0.628078	0.237872
ptrB	0.257767	0.578619
ptsG	-2.59786	9.87543e-21
ptsH	0.148875	0.736266
ptsI	0.320983	0.325268
ptsN	0.0486264	0.939128
ptsO	0.229055	0.660042
ptsP	1.3679	7.47357e-05
ptxR	-0.238114	0.546673
purA	0.619249	0.0477755
purB	0.306764	0.538214
purC	0.389344	0.42526
purD	0.956809	0.0220382
purE	1.5856	0.0104331
purF	0.641893	0.218785
purH	1.18547	0.0376107
purI	1.17172	0.0458078
purK	1.82825	0.00166592
purL	1.14304	0.0323345
purN	1.4675	0.00491932
purR	0.383299	0.321171
purT	0.934752	0.119622
putA	0.339939	0.62181
putP	-0.864667	0.195165
pykA	0.349441	0.36869
pykF	0.458787	0.24881
pyrB	0.368082	0.384134
pyrC	0.261338	0.62244
pyrD	0.151404	0.706739
pyrE	0.526248	0.371006
pyrF	-0.0498489	0.906816
pyrG	0.193316	0.508257
pyrH	0.160618	0.82558
pyrI	0.345481	0.462717
qacE	-0.623189	0.127777
qor	1.25483	0.000180581
queA	0.529393	0.226065
queF	-0.058611	0.855422
radA	1.08779	0.000249132
radC	0.498708	0.126291
rafA	0.0559695	0.89067
rarD	1.19489	0.000180679
rbfA	0.459916	0.240143
rbn	0.168404	0.632471
rbsA	-1.32764	7.47357e-05
rbsB	-2.96507	4.64949e-19
rbsC	0.328839	0.388984
rbsK	-2.77298	5.55823e-23
rcsB	-1.23974	5.26994e-05
rcsC	-0.0616809	0.883495
rcsF	0.315397	0.355727
rdgC	-0.412813	0.36869
recA	0.0176127	0.975479
recB	0.69002	0.177645
recC	0.505372	0.065673
recD	0.596164	0.18738
recF	0.38821	0.567895
recG	0.122963	0.87186
recJ	0.924881	0.00880245
recO	0.563631	0.130863
recQ	1.14601	0.000536026
recR	0.476909	0.379385
recX	-0.2588	0.435527
relA	0.908955	0.0140653
rep	0.461336	0.267372
rfaC	0.35066	0.161978
rfaD	0.248864	0.335061
rfaE	0.833853	0.000165339
rfaF	0.544548	0.0346294
rfaH	-0.42205	0.163733
rfe	0.00239725	0.994268
rffA	0.796134	0.0664971
rffC	0.490408	0.394542
rffG	0.526341	0.256141
rffH	0.716919	0.106418
rhaA	0.269803	0.481727
rhaB	0.611857	0.261655
rhaD	0.343848	0.314416
rhaR	-2.56085	2.47493e-18
rhaS	-1.7146	1.07468e-05
rhaT	-0.592402	0.0184874
rhlB	0.666747	0.0699264
rho	-0.125589	0.824367
rhtB	0.510564	0.0473736
rhtC	0.960504	0.00029146
ribA	-0.0355353	0.938532
ribB	0.64478	0.00809584
ribD	0.607021	0.0554544
ribE	-0.137117	0.706937
ribF	0.561328	0.0310772
ribH	0.610027	0.209351
rimI	0.68993	0.0287256
rimJ	0.196712	0.592463
rimM	0.371367	0.579213
rlmL	0.660951	0.121124
rlpA	0.620119	0.0347114
rlpB	0.867287	0.058981
rluA	-0.0791171	0.806365
rluC	0.208912	0.552722
rluD	0.388911	0.136116
rmf	-1.76256	7.14991e-05
rnb	0.535031	0.346607
rnc	0.517567	0.034326
rnd	0.0469854	0.941382
rne	0.378877	0.311293
rnfD	0.434996	0.233849
rnhA	0.0190744	0.95533
rnhB	0.0911235	0.87825
rnk	-1.64569	3.68197e-08
rnpA	0.293945	0.658796
rnr	0.832614	0.0013958
rnt	0.0501415	0.915998
rob	0.265978	0.476814
rodA	0.267355	0.467964
rop	-0.77646	0.139316
rosB	-0.0287636	0.960741
rpe	0.188145	0.695255
rph	0.407361	0.365071
rpiA	-0.794852	0.00336195
rpiB	-0.174064	0.564547
rplA	0.0724527	0.928234
rplB	0.224572	0.775804
rplC	0.174992	0.843481
rplD	0.234715	0.789274
rplE	0.387043	0.573352
rplF	0.37865	0.602181
rplI	0.238841	0.72139
rplJ	0.289913	0.580776
rplK	-0.113236	0.883785
rplL	0.486671	0.310263
rplM	0.0281984	0.952151
rplN	0.304621	0.620949
rplO	0.529026	0.432766
rplP	0.32085	0.575585
rplQ	0.388366	0.552382
rplR	0.311038	0.680311
rplS	0.269761	0.563739
rplT	0.56716	0.176233
rplU	-0.382598	0.584468
rplV	0.318499	0.632768
rplW	0.204527	0.81596
rplX	0.295167	0.631568
rplY	0.323016	0.596681
rpmA	-0.388978	0.594682
rpmB	0.263226	0.667428
rpmC	0.281652	0.588683
rpmD	0.356296	0.626923
rpmE	0.413592	0.27744
rpmE2	1.29201	NA
rpmF	0.727788	0.131044
rpmG	0.360063	0.566109
rpmH	0.036211	0.94345
rpmI	0.61799	0.124314
rpmJ	0.879186	0.122853
rpoA	0.514574	0.440728
rpoB	0.596285	0.315907
rpoC	0.576509	0.3322
rpoD	0.388166	0.28307
rpoE	-0.719067	0.0266442
rpoH	1.97281	4.20915e-05
rpoN	0.0856473	0.857364
rpoS	0.619694	0.0158181
rpoZ	0.693271	0.0323529
rpsA	-0.00588154	0.99258
rpsB	-0.0816466	0.929257
rpsC	0.273125	0.660637
rpsD	0.547798	0.409313
rpsE	0.348845	0.630511
rpsF	-0.0310435	0.973791
rpsG	-0.00698413	0.986477
rpsH	0.399641	0.578619
rpsI	0.0640759	0.895472
rpsJ	0.0499012	0.954742
rpsK	0.284754	0.680777
rpsL	-0.225453	0.380536
rpsM	0.293949	0.653327
rpsN	0.400575	0.563739
rpsO	0.512206	0.0224799
rpsP	0.173396	0.802585
rpsQ	0.331465	0.497467
rpsR	0.144161	0.873332
rpsS	0.318432	0.652879
rpsT	0.071348	0.883792
rpsU	-0.275522	0.670096
rrmA	-0.361625	0.325077
rrmJ	-9.5204e-05	0.999676
rsd	0.154043	0.689859
rseA	-0.597135	0.0936241
rseB	-0.684986	0.123545
rseC	-0.300381	0.611074
rsmC	0.452719	0.0734703
rsmD	-0.041579	0.92064
rstA	0.087681	0.769668
rstB	0.17446	0.715547
rsuA	0.278755	0.56367
rth	0.0174849	0.954678
rumB	-0.00449398	0.988996
rumC	-0.167218	0.72139
ruvA	-0.265578	0.458456
ruvB	0.259027	0.479095
ruvC	0.249508	0.321304
rzpR	-0.192394	0.616214
sanA	-0.608608	0.0244969
sapA	-0.0806328	0.821762
sapB	0.532588	0.0996945
sapC	0.692185	0.0231031
sapD	0.380144	0.399346
sapF	-0.10018	0.806365
sbcB	0.19157	0.584468
sbcD	-0.423488	0.281575
sbp1	0.907094	0.0150815
sdaA	-1.36421	1.82794e-06
sdhA	-1.12447	0.0323529
sdhB	-1.0064	0.0260452
sdhC	-2.37029	6.41275e-22
sdhD	-1.78497	4.54154e-06
secA	0.564508	0.215178
secB	0.897489	0.0150108
secD	0.493623	0.321171
secE	0.37965	0.318594
secF	0.221754	0.587466
secG	0.00409001	0.99523
secY	0.49678	0.447171
selA	0.639129	0.0443587
selD	0.168307	0.608968
sepC	-0.300962	0.479257
seqA	0.206651	0.518533
serA	2.29577	3.07097e-07
serB	0.941375	0.00568342
serC	1.03075	0.00530254
serS	0.368017	0.226356
sfcA	-1.33297	6.09868e-06
sfsA	-0.157982	0.59348
sfuA	0.509731	0.139837
sfuB	0.529137	0.142285
sfuC	0.312653	0.368642
sgbU	0.331493	0.314471
sixA	-0.417423	0.0983942
slmA	0.678092	0.158151
slt	0.779458	0.0404194
slyA	-1.2574	0.00651067
slyD	0.270452	0.513994
smp	0.428758	0.221897
smpB	-0.412685	0.130447
smtA	0.115718	0.726848
sodA	0.0856019	0.859112
sodB	0.243406	0.469071
sodC	1.55922	0.00129051
sohB	0.573912	0.118708
solA	0.380384	0.29788
speA	0.652197	0.252185
speC	0.448432	0.325024
speD	0.191165	0.70225
speE	0.0569133	0.935034
speG	-0.534345	0.174706
spoT	0.672422	0.18738
sppA	0.80573	0.00263043
spr	-2.49445	1.44245e-16
srmB	0.131598	0.732808
ssb	-0.27889	0.555885
sspA	0.45159	0.236127
sspB	0.715105	0.0235989
ssuA	0.46016	0.191401
ssuB	0.73779	0.00410926
ssuC	0.588979	0.0586257
ssuD	0.759916	0.0624432
ssuE	1.05434	0.0108719
stf	-0.900408	0.0284536
sthA	0.715787	0.0737474
sucA	-1.02637	0.0943796
sucB	-0.790217	0.219546
sucC	-0.749264	0.274599
sucD	-0.828599	0.172834
sufA	-0.857728	0.0313986
sufC	0.104834	0.70225
sufI	0.808627	0.0197159
sugE	0.81624	0.00144758
suhB	-0.87591	0.0263205
sulA	-1.31136	7.29616e-09
surA	0.397643	0.281416
surE	0.655528	0.0323529
syd	0.2781	0.284006
tag	0.0117602	0.979357
talB	0.171458	0.646482
tam	0.543477	0.122744
tas	0.617055	0.108767
tatC	0.0341055	0.937698
tatE	0.0926964	0.873332
tauA	1.59591	1.01946e-05
tauB	1.8515	2.67601e-06
tauC	1.73739	3.35326e-05
tauD	1.58843	8.39189e-05
tbpA	0.778352	0.00390945
tcaC	-0.127932	0.756541
tdh	-0.351033	0.387317
tdk	-0.666713	0.021748
tehB	-0.308844	0.348758
terA	1.1824	0.000794443
terB	1.15295	0.018519
terC	0.747602	0.0740741
terD	0.407989	0.417179
terE	0.286364	0.446648
terX	-0.0839065	0.854389
terY	0.109911	0.745259
terZ	0.438844	0.133613
tesA	0.320881	0.30447
tesB	0.193793	0.542074
tgt	0.408495	0.29875
thiC	0.0320749	0.933379
thiD	0.798727	0.167385
thiE	0.242339	0.542557
thiF	0.324455	0.425769
thiG	0.748343	0.00343661
thiH	0.0734584	0.837235
thiI	-0.0177744	0.965093
thiJ	-0.999955	0.0841463
thiL	0.582442	0.134853
thiP	0.625352	0.0779036
thiQ	0.594069	0.0705418
thrA	0.823502	0.132399
thrB	0.752959	0.0175746
thrC	0.975309	0.000306218
thrS	0.633891	0.0643137
thyA	0.510909	0.150665
tig	0.0296977	0.960866
tilS	-0.639751	0.0033607
tktA	0.541465	0.191401
tldD	0.781103	0.0155639
tmk	1.25164	0.000755054
tnp	0.310025	0.466537
tnpA	0.752723	0.0249721
tolA	0.76687	0.161978
tolB	0.422233	0.101306
tolC	-0.225096	0.641205
tolQ	1.07143	0.00389298
tolR	0.94095	0.0690212
tonB	0.245464	0.45976
topA	0.419009	0.26503
topB	0.230144	0.481727
tpiA	0.443734	0.0985306
tppB	0.313971	0.499118
tpx	0.838229	0.00345608
tqsA	0.19692	0.513778
treB	-0.152154	0.730201
treC	0.554904	0.0355406
treR	0.438553	0.16121
trkA	-0.674929	0.0483649
trkD	-0.324326	0.345134
trkH	-0.453186	0.0910503
trmA	0.0592309	0.879885
trmB	0.552437	0.121214
trmD	0.268659	0.703214
trmE	0.521705	0.0575551
trmH	0.168101	0.817299
trpA	0.436575	0.200199
trpB	0.0696684	0.930739
trpC	-0.202713	0.775323
trpD	-1.03934	0.106992
trpE	-1.11998	0.0324234
trpG	-0.932112	0.106992
trpH	0.0984685	0.817299
trpR	-0.039581	0.941382
trpS	-0.0235509	0.952793
truA	0.580775	0.0482021
truB	0.383735	0.360609
truD	0.282103	0.309905
trxB	0.546216	0.126096
trxC	-0.205398	0.670626
tsf	0.145437	0.87292
tuf	0.319804	0.243009
tus	-0.274247	0.339567
tyrA	0.637726	0.0253929
tyrB	0.825952	0.0334597
tyrP	0.462158	0.201852
tyrR	-0.54747	0.0504314
tyrS	0.850771	0.0115965
ubiA	0.944274	0.00422243
ubiB	-0.0086038	0.987404
ubiC	0.548065	0.130955
ubiE	0.186578	0.592557
ubiF	0.414784	0.272141
ubiG	0.585921	0.0786071
ubiH	1.17695	5.35418e-06
ubiX	-0.0730969	0.846834
udk	0.441907	0.171695
udp	1.68002	1.48178e-11
ugpA	0.349581	0.237789
ugpB	-0.948481	0.0141704
ugpC	0.773112	0.0199967
ugpE	0.314849	0.271237
ugpQ	1.03418	0.0126407
uhpA	-0.762904	0.00224659
uhpC	0.305603	0.44882
ulaA	0.0481105	0.894759
ung	-0.0525864	0.895666
upp	0.152564	0.727199
uppP	0.790497	0.081598
ureA	-0.481019	0.388615
ureB	-0.460972	0.420867
ureC	-0.152911	0.816809
ureE	-0.128977	0.833558
ureF	-0.215607	0.732808
ureG	-0.134029	0.829854
uspA	-1.11248	0.000249132
uspB	-1.11169	0.0314658
uup	0.161374	0.732808
uvrA	0.359602	0.300546
uvrB	0.0648747	0.829443
uvrC	-0.217597	0.550843
uvrD	-0.0883779	0.867239
uvrY	-0.345121	0.196889
uxaA	-0.0211499	0.961803
uxaB	-0.506436	0.0679121
uxaC	-1.49765	1.83047e-06
uxuA	-0.485879	0.0897373
vacJ	0.549082	0.14012
valS	0.660727	0.130874
visC	1.84589	4.90983e-12
wbyH	-1.36899	0.0349396
wbyJ	-1.1202	0.0282505
wbyK	-1.27523	0.00405526
wbyL	-1.39584	0.0124163
wecC	0.547222	0.161978
wecF	0.302749	0.360364
wecG	0.538611	0.0918539
wrbA	1.27701	9.49363e-05
wzx	0.858348	0.00377156
wzz	-1.42277	0.00187348
wzzE	0.39946	0.41931
xapA	-0.496363	0.219318
xerC	1.09055	0.000474987
xerD	0.194665	0.579871
xni	-0.0703698	0.924951
xseA	0.217407	0.521532
xseB	0.0806407	0.820777
xthA	0.411844	0.162352
xylA	-0.362684	0.194178
xylB	0.556409	0.136184
xylF	-3.14871	5.28643e-13
y1062	-2.53356	1.78397e-20
y1093	0.443187	0.227481
yaaH	-0.340198	0.336787
yacC	-0.0317602	0.938532
yacK	-0.0710389	0.937732
yadB	-0.1299	0.839222
yadF	0.653582	0.021036
yadG	0.156375	0.608543
yadH	0.358636	0.314471
yadQ	0.40646	0.426545
yadS	0.0400292	0.951523
yafK	-1.544	3.53828e-10
yajC	0.403369	0.281095
yajG	-0.333854	0.233849
yajR	0.104551	0.711047
yapA	-1.04102	0.0101708
yapC	-0.669123	0.146236
yapE	-0.661967	0.0659374
yapF	-0.055107	0.926108
yapH	-0.31067	0.425331
ybaV	-2.69707	2.41442e-09
ybaY	-0.719648	0.205415
ybbA	1.11706	0.00411633
ybbJ	-0.247296	0.615683
ybbN	0.445989	0.0494951
ybbO	0.758711	0.0598794
ybbP	1.01164	0.000446476
ybcI	-1.33747	0.000371966
ybeX	0.0489049	0.9428
ybfA	0.293085	0.567588
ybfM	-0.742675	0.0279405
ybiB	0.232908	0.542074
ybiT	1.05336	0.00880245
ybjR	0.0194425	0.971824
ybtA	2.34931	4.29121e-05
ybtS	0.590098	0.117855
yceG	0.558973	0.0403083
ycfJ	-0.271365	0.502857
ycfL	0.371424	0.339557
ycfO	0.722641	0.00639017
ychF	0.379603	0.407118
yddG	0.197098	0.598516
ydeN	-1.83604	9.47125e-06
ydiY	-0.680312	0.0485255
ydjJ	-2.76163	2.26324e-28
ydjM	-1.17496	0.00635184
yeaL	1.65585	7.47357e-05
yebN	0.434195	0.168444
yebS	0.558552	0.0756721
yebY	-0.342772	0.348292
yecC	0.440778	0.202057
yecS	0.874334	0.0848634
yedO	0.331939	0.464112
yeeF	0.585681	0.180326
yeeO	-0.316471	0.345321
yegB	0.440474	0.127783
yegM	0.331357	0.477494
yegN	0.677405	0.0281779
yegO	0.248937	0.505842
yeiB	0.540991	0.164591
yfcA	1.2431	7.1583e-08
yfeA	-0.552356	0.0970169
yfeB	-0.0973038	0.75314
yfeC	-0.191121	0.715777
yfeD	0.179411	0.73017
yfeE	-0.162305	0.640004
yfeN	0.221751	0.591784
yfeY	-0.252027	0.446648
yfgA	0.499611	0.11845
yfgD	-0.334101	0.527713
yfgG	0.367863	0.534071
yfgL	0.825096	0.0294409
yfgM	0.776733	0.0734143
yfhB	0.604039	0.0701832
yfiA	-1.65525	0.000214692
yfiF	0.458992	0.207862
yfiO	-0.041829	0.905979
yfiQ	-0.720582	0.00605135
yfjD	0.331987	0.26397
ygbE	1.1653	0.00186481
ygcM	0.156096	0.781493
ygeD	0.832591	0.000811444
yggA	0.608618	0.0752176
yggE	0.634019	0.00260758
yggT	0.585604	0.0911149
yghU	0.43267	0.16605
ygiW	-0.506067	0.233029
yhbG	0.279335	0.336886
yhcP	1.15439	0.000123004
yhcQ	0.710487	0.0354862
yhdA	-0.431923	0.179917
yhdH	0.33642	0.407369
yhdT	0.379824	0.462717
yhgN	0.353658	0.418955
yhhK	0.0816786	0.821724
yhhL	-0.131817	0.657634
yhhN	0.255532	0.563362
yhhQ	-0.0116849	0.979357
yhjA	-0.250405	0.585738
yhjK	0.385054	0.0782747
yhjW	-0.306042	0.605591
yiaD	0.298962	0.240528
yiaF	0.256634	0.590059
yicN	-0.960538	0.0551007
yidC	-0.104319	0.899275
yidE	-0.122995	0.682019
yieG	0.620881	0.0839356
yieM	0.0340072	0.95533
yigM	0.125168	0.707993
yihN	-1.06243	0.00123439
yijD	-0.6389	0.0309458
yjaH	-0.306776	0.422443
yjbA	1.08885	0.00211767
yjcD	1.2196	0.0367786
yjcE	0.956995	0.00786212
yjjP	0.105006	0.801122
ylaC	-1.16111	0.00336988
ymfC	0.397743	0.249192
ymoA	-1.42539	0.00055765
ynbB	0.483043	0.251538
ynbD	0.197204	0.578202
yobD	-1.03837	0.0346294
yohJ	0.254974	0.431401
yohK	0.016054	0.968701
ypo2083	-0.0698768	0.829701
ypo2742	0.0331195	0.927707
ypeI	-1.55459	0.000110851
ypeR	-1.44578	0.00638335
yplB	0.0852799	0.806847
ypmt1.01	0.0928824	NA
ypmt1.02	NA	NA
ypmt1.03c	0.192953	0.587958
ypmt1.04c	0.0118016	0.976784
ypmt1.05c	-0.109137	0.793628
ypmt1.06c	-0.0141103	0.972364
ypmt1.07c	-0.312501	0.550906
ypmt1.08c	-0.44074	0.367961
ypmt1.09c	0.288145	0.587647
ypmt1.10c	0.420813	0.565585
ypmt1.11c	0.0116116	0.981472
ypmt1.12c	-1.33584	0.000770014
ypmt1.13c	-0.395453	0.472416
ypmt1.14c	0.234019	0.469642
ypmt1.15c	0.471162	0.479913
ypmt1.16c	-0.106042	0.873335
ypmt1.17c	0.519536	0.325504
ypmt1.18c	0.282894	0.444451
ypmt1.19c	0.788841	0.0252384
ypmt1.20c	0.10153	0.861239
ypmt1.21c	0.0205969	0.978
ypmt1.22c	-0.235093	0.71706
ypmt1.23c	0.162162	0.738613
ypmt1.24c	0.254332	0.513778
ypmt1.25Ac	-0.538474	0.280876
ypmt1.25c	-0.39306	0.420881
ypmt1.26Ac	0.590726	0.377094
ypmt1.26c	0.304306	0.307851
ypmt1.27c	1.06093	0.0639342
ypmt1.28c	0.859445	0.150435
ypmt1.29c	0.535779	0.401471
ypmt1.30	-0.18151	0.590965
ypmt1.31	0.299669	0.546673
ypmt1.32	0.220528	0.649016
ypmt1.33	0.0700384	0.883792
ypmt1.34	-2.00515	1.83047e-06
ypmt1.34A	-0.977551	0.0686395
ypmt1.34N	0.366443	0.446648
ypmt1.35c	-0.508053	0.274857
ypmt1.35N	0.205324	0.731785
ypmt1.36c	-0.130041	0.802585
ypmt1.37c	0.291342	0.652048
ypmt1.38c	-0.0472667	0.926802
ypmt1.39c	-0.0258695	0.956055
ypmt1.40Ac	0.352774	0.478035
ypmt1.40c	0.087497	0.789425
ypmt1.41c	0.0540766	0.900842
ypmt1.42	-0.355511	0.544562
ypmt1.42Ac	-0.197122	0.619269
ypmt1.43c	-0.0689276	0.87186
ypmt1.44	-0.339518	0.372933
ypmt1.45c	-0.0509165	0.950712
ypmt1.46Ac	0.288021	NA
ypmt1.46Bc	-0.768226	NA
ypmt1.46c	-0.365102	0.599301
ypmt1.47c	0.390753	0.347174
ypmt1.48c	0.284532	0.543865
ypmt1.49Ac	-0.419467	NA
ypmt1.49c	-0.215854	0.646388
ypmt1.50Ac	0.321735	NA
ypmt1.50c	0.133418	0.71706
ypmt1.51c	-0.573667	0.31907
ypmt1.52c	-0.666878	0.209217
ypmt1.53c	-1.42442	0.0426258
ypmt1.54	-0.587433	0.280552
ypmt1.55c	0.485637	0.228793
ypmt1.57c	0.444922	NA
ypmt1.58c	-0.0290308	NA
ypmt1.59c	1.46532	0.0117673
ypmt1.60c	0.380528	0.724626
ypmt1.61c	-0.426227	NA
ypmt1.61N	1.16945	0.0976919
ypmt1.62c	0.625506	0.350948
ypmt1.63Ac	-0.0508779	NA
ypmt1.63c	0.587078	0.423993
ypmt1.64c	0.950365	NA
ypmt1.64N	0.546225	NA
ypmt1.65	0.0759332	0.851077
ypmt1.66c	0.428145	0.0970169
ypmt1.68A	-1.62125	0.00100441
ypmt1.69	-1.79191	9.0073e-05
ypmt1.70	-1.06868	0.000876393
ypmt1.71	-0.251321	0.665056
ypmt1.72c	-1.13321	0.000565145
ypmt1.73	-1.03418	0.00989376
ypmt1.74	-1.49226	0.0384142
ypmt1.75c	-0.844499	0.0475264
ypmt1.76	0.0521137	0.923516
ypmt1.76A	-0.120585	0.851087
ypmt1.79c	0.173749	0.507827
ypmt1.80c	-0.0371943	0.95533
ypmt1.81c	-1.00757	0.113194
ypmt1.84	0.168208	0.821267
ypmt1.86A	-0.193406	0.571122
ypmt1.86c	-0.072675	0.863862
ypo0001	-0.258935	0.508257
ypo0005	-0.590167	0.106597
ypo0007	-3.75722	2.54386e-45
ypo0009	-1.05087	1.00113e-06
ypo0010	-0.857156	0.00548466
ypo0010a	NA	NA
ypo0011	-0.830315	0.0109528
ypo0013a	-0.398844	0.265988
ypo0014	0.227241	0.598516
ypo0020	0.133271	0.787568
ypo0027	0.332441	0.226956
ypo0029	0.513591	0.0705418
ypo0030	-0.120131	0.886639
ypo0032	0.665365	0.0910503
ypo0033	0.567149	0.0458402
ypo0034	1.54518	0.00989376
ypo0042	0.877217	0.0366998
ypo0043	0.35937	0.368779
ypo0063	0.0914578	0.883958
ypo0064	0.114254	0.740794
ypo0065	-0.114164	0.823869
ypo0069	0.174734	0.70225
ypo0071	0.0917286	0.888282
ypo0072	-0.0872728	0.82976
ypo0076	-0.0392703	0.903893
ypo0080	0.439914	0.0557792
ypo0081	-0.170547	0.587958
ypo0082	-0.0826079	0.806365
ypo0083	0.143671	0.650956
ypo0084	-0.154012	0.692348
ypo0086	0.188112	0.66274
ypo0087	0.239655	0.483336
ypo0093	0.127411	0.714494
ypo0096	0.0692984	NA
ypo0099	-1.74447	7.14976e-06
ypo0100	-0.989249	0.0392507
ypo0101	-0.112818	NA
ypo0102	0.0713343	0.856628
ypo0112	-0.370614	0.284006
ypo0118	0.25989	0.616194
ypo0119	0.852363	0.00364749
ypo0127	0.0809391	0.798806
ypo0128	-0.310274	0.408428
ypo0130	0.48253	0.261912
ypo0131	0.244858	0.503079
ypo0134	0.224147	0.588404
ypo0141	0.300893	0.253708
ypo0142	-0.0628501	0.838469
ypo0146	-0.0873124	0.793116
ypo0147	0.571654	0.0263205
ypo0148	0.340039	0.412942
ypo0149	0.204948	0.494232
ypo0153	-0.271347	0.526502
ypo0163	1.29784	1.92006e-09
ypo0164	-0.0638581	0.895664
ypo0165	-1.58775	2.26809e-11
ypo0166	-2.04336	4.98348e-20
ypo0168	0.196679	0.621138
ypo0172	0.56956	NA
ypo0174	0.382142	0.21406
ypo0176	-0.368981	0.368779
ypo0177	-0.619888	0.0242621
ypo0179	1.04289	0.000188034
ypo0180	1.39089	0.000267718
ypo0181	1.32047	0.000360182
ypo0186	0.985146	0.0117673
ypo0187	-0.0198085	0.954742
ypo0190	0.419182	0.199381
ypo0192	0.49662	0.158151
ypo0194	-0.852549	0.0248689
ypo0196	0.0509549	0.873335
ypo0197	0.0733669	0.864346
ypo0198	-0.419762	0.300601
ypo0199	-0.423455	0.312977
ypo0237	-0.192736	0.606533
ypo0240	0.184533	0.570949
ypo0243	-0.637208	0.0438938
ypo0244	0.64322	0.0277674
ypo0245	0.620417	0.0237482
ypo0245a	0.220562	0.524707
ypo0247	0.19362	0.484052
ypo0248	NA	NA
ypo0250	-0.0662282	0.879885
ypo0252	-2.89235	8.19737e-08
ypo0255	-0.586008	0.0626024
ypo0256	-0.414305	0.181889
ypo0257	-0.993508	0.0150815
ypo0258	-0.42686	0.250776
ypo0259	-1.96999	0.000802785
ypo0260a	-1.06848	0.0983942
ypo0261	-0.0357507	0.959709
ypo0262	0.090539	0.900103
ypo0263	-0.228604	0.604272
ypo0264	0.00302784	0.996006
ypo0265	0.878728	0.0653603
ypo0266	0.375111	0.324261
ypo0267	1.85065	0.00547077
ypo0268	0.707948	NA
ypo0269	0.276318	0.541715
ypo0270	-0.259545	0.502074
ypo0271	0.0564772	0.913615
ypo0272	0.384489	0.411116
ypo0273	-0.438656	0.252185
ypo0274	0.0157375	0.979357
ypo0275	-0.334518	0.256804
ypo0276	-1.35125	1.45249e-07
ypo0277	-1.69688	1.16731e-07
ypo0284	0.810239	0.0909698
ypo0285	1.46066	0.0106958
ypo0286	1.46218	0.00109043
ypo0287	-1.72357	NA
ypo0288	-0.297502	0.368779
ypo0289	0.215907	0.560939
ypo0290	0.687793	0.0690132
ypo0291	0.764931	0.0662715
ypo0292	1.30246	0.00137053
ypo0293	0.219873	0.476814
ypo0301	-0.544867	0.278341
ypo0302	-0.46302	0.129955
ypo0303	-0.651061	0.0248689
ypo0304	-0.631079	0.0325427
ypo0306	-0.592568	0.00550107
ypo0308	0.147044	0.704849
ypo0309	-0.943941	0.0313406
ypo0315	-1.51976	1.06363e-06
ypo0316	0.316906	0.243928
ypo0323	0.0152798	0.969041
ypo0326	-0.69453	0.0550259
ypo0327	0.522476	0.0506246
ypo0331	-0.664605	0.226956
ypo0337	-0.0935345	0.834564
ypo0338	-1.31755	0.0327424
ypo0339	-1.17568	0.00548485
ypo0341	0.415555	0.160958
ypo0342	0.701811	0.00638335
ypo0346	-0.234541	0.530547
ypo0352	0.245812	0.629682
ypo0353	0.304531	0.372933
ypo0363	0.224335	0.707143
ypo0365	-0.136038	0.658671
ypo0367	0.102191	0.756461
ypo0368	1.04709	0.0408753
ypo0369	0.546788	0.0817551
ypo0370	0.827791	0.0117673
ypo0377	0.0834236	0.923455
ypo0379	0.0735588	0.851077
ypo0381	0.974779	9.82788e-07
ypo0384	-1.00588	0.00257494
ypo0385	0.267662	NA
ypo0387	0.0558352	0.898488
ypo0388	-0.519606	0.211911
ypo0391	-0.813135	0.215149
ypo0392	-0.761612	0.446648
ypo0392a	0.69282	0.0851587
ypo0393	-1.81325	0.00578128
ypo0394	-0.423205	0.446648
ypo0394a	0.00515051	0.992816
ypo0396	0.645323	0.00511165
ypo0397	0.676764	0.0278025
ypo0398	0.268178	0.507827
ypo0399	-0.556824	0.0419208
ypo0400	-2.21588	2.08224e-08
ypo0401	-2.44305	3.71011e-06
ypo0402	-1.50359	5.75137e-06
ypo0403	0.168331	0.72139
ypo0404	0.0166851	0.973791
ypo0405	0.207245	0.479257
ypo0406	0.476666	0.0860862
ypo0407	-2.4651	7.9665e-08
ypo0408	-3.14722	6.28323e-11
ypo0409	-3.5601	5.89096e-14
ypo0410	-3.12042	8.90321e-20
ypo0411	-3.98527	4.28892e-21
ypo0412	-5.23386	3.00493e-53
ypo0415	0.316763	0.588683
ypo0416	0.292637	0.585738
ypo0417	0.00854293	0.988638
ypo0419	-0.634053	0.0214102
ypo0420	-0.0976299	0.826218
ypo0421	0.173985	0.541715
ypo0422	-0.648685	0.0865212
ypo0424	-2.71853	1.88892e-23
ypo0426	-0.442211	0.222191
ypo0432	-0.411516	0.286319
ypo0433	0.362704	0.143066
ypo0434	1.39396	1.85773e-06
ypo0435	0.634243	0.0660532
ypo0445	-0.299746	0.440477
ypo0448	0.0471475	0.935616
ypo0449	0.157217	0.67139
[truncated: 1,717 more rows]

## Sheet: WtPlankGlucose-WtPlankGlycerol
Planktonic Y. pestis in Glucose vs. Planktonic Y. pestis in Glycerol
Gene ID	log2 Fold Change	False Discovery Rate Adjusted p Value
aas	0.00862011	0.986681
aat	-0.661748	0.0270777
accA	-2.07396	6.4914e-08
accB	0.352034	0.44053
accC	-1.77682	0.000271613
accD	-2.47136	3.27738e-07
aceA	-3.051	9.95925e-10
aceB	-2.71419	7.29764e-10
aceE	-1.95395	1.70185e-05
aceF	-0.985359	0.0562027
aceK	-3.83296	8.6963e-11
ackA	-1.61938	6.50538e-07
acnA	1.01937	0.0953828
acnB	0.633712	0.284428
acpD	-2.19421	0.000178582
acpP	-0.64741	0.210215
acpS	-1.27428	0.00228251
acrA	-1.42685	0.00194489
acrB	-2.02629	3.54818e-05
acrR	0.24846	0.661062
acs	-2.14581	1.43126e-05
actP	-3.18876	1.24548e-07
adhE	-0.602795	0.110958
adk	-1.85635	5.38894e-07
aefA	-0.728151	0.0306294
aer	0.653333	0.0701426
agaZ	0.247518	0.469491
ahpC	-1.06131	0.035637
aidB	2.68604	5.347e-08
ail	-1.31241	0.0159654
alaS	-2.98209	8.82863e-13
alcA	-0.137413	0.79182
alcB	0.552902	0.231792
alr	-0.789735	0.0364406
amn	0.83163	0.0215439
ampD	-1.25281	0.000251037
ampE	-1.80536	2.54859e-09
ampG	-0.674533	0.0606822
ampH	0.143776	0.646256
ampM	-2.42789	2.92676e-12
amtB	-0.112074	0.783679
anmK	1.07265	0.0583763
ansA	0.758843	0.0592448
ansB	2.18721	2.29969e-09
ansP	-2.98193	8.09937e-06
apaG	-1.02632	0.00293072
apaH	-2.34888	2.63722e-15
apbA	2.30498	0.00164084
apbE	-0.600394	0.148758
apt	-3.29132	2.45112e-17
araA	-0.899809	0.00807559
araB	0.640318	0.0895754
araC	0.877254	0.019009
araD	-0.231128	0.627679
araF	-0.784139	0.0836213
araG	-1.30856	0.000297715
araH	-0.895513	0.0286751
arcA	0.661435	0.124522
arcB	2.23145	6.65961e-09
argA	0.389904	0.361326
argB	0.00190757	0.996084
argC	1.0427	0.00298458
argD	1.16022	0.152829
argE	-0.288109	0.515418
argG	0.218032	0.622451
argH	-0.191014	0.757459
argI	0.443193	0.357833
argR	2.77034	5.19902e-22
argS	-1.36055	0.00067152
arnT	-0.983571	0.0722859
aroA	0.090879	0.79182
aroB	-2.36417	7.1566e-15
aroC	1.73789	0.00791746
aroE	0.686713	0.0308216
aroF	-1.84105	1.20091e-06
aroH	-0.292746	0.474337
aroK	-3.59389	2.05573e-19
aroL	-2.66817	1.94675e-07
aroP	0.107296	0.73535
aroQ	-1.41227	0.0186214
arsB	0.754532	0.145727
arsR	-1.7445	0.0049421
artI	-2.28233	4.39712e-06
artM	-2.49661	2.5309e-06
artP	0.287328	0.493035
artQ	-1.05353	0.039265
asd	-0.679395	0.0459166
asnA	-3.27099	0.000141035
asnB	-0.926386	0.0108616
asnC	-2.05246	2.54007e-12
asoB	0.0646047	0.892026
aspA	-2.62316	0.000666051
aspC	-2.69842	3.72572e-08
aspS	-1.16467	8.84394e-05
asr	1.59352	1.7483e-05
astA	-0.384291	0.661062
astB	-1.27794	0.0341762
astD	-0.610459	NA
astE	-1.13993	0.00579105
atpA	-4.52566	7.41704e-12
atpB	-3.01592	6.1505e-09
atpC	-3.54458	5.94433e-08
atpD	-4.66041	1.4908e-12
atpE	-3.58556	1.28712e-09
atpF	-3.85354	5.72391e-10
atpG	-3.57251	5.29438e-08
atpH	-4.01833	5.03004e-10
atpI	-1.7478	0.00278023
avtA	0.571052	0.258691
baeR	-0.79432	0.0788441
barA	-0.692973	0.187844
basR	-0.468342	0.221645
basS	-0.824408	0.123534
bcp	-1.8508	0.000797226
bcr	-0.26854	0.742986
betA	-0.224581	0.567738
betB	1.82696	0.000874777
betI	2.59692	5.64673e-13
betT	-0.0833517	0.84308
bfd	0.794696	0.222255
bfr	2.91598	3.70841e-07
bgaB	-1.47769	0.00149158
bglA	1.10758	0.0273567
bglB	0.844846	0.0111204
bioA	0.0235663	0.970851
bioB	-0.501908	0.317437
bioC	-1.96325	0.0136114
bioD	-1.79884	8.44893e-08
bioF	-0.324251	0.77005
bioH	0.242621	0.754073
bipA	-2.98852	8.1197e-14
birA	-1.51099	0.00111356
bisC	0.176691	0.628614
bolA	4.14887	1.69493e-25
brnQ	1.34491	0.00245751
btuB	0.0921348	0.875977
btuC	-1.3855	0.000121977
btuD	-1.70355	0.00011651
btuE	-0.333635	0.278978
btuF	0.084867	0.87403
btuR	0.118589	0.831306
caf1A	-2.27615	0.000449432
caf1M	2.31427	2.30531e-09
cafA	-0.22721	0.650021
carA	-2.59248	0.000254593
carB	-1.83894	0.00146949
cca	0.705952	0.176317
ccmA	-0.59383	0.179467
ccmB	-1.79352	0.0112972
ccmC	-1.61876	0.00204431
ccmD	-1.72581	0.000260542
ccmE	-2.31083	4.23462e-05
ccmF	-0.172619	0.70091
ccmG	-1.36602	0.0573597
ccmH	0.278966	0.696123
ccrB	0.436427	NA
cdd	-2.57649	6.41137e-07
cdh	0.7715	0.081335
cdsA	-0.656749	0.0681358
celA	2.32587	9.30179e-12
celB	1.80469	1.76592e-08
celC	0.231181	0.572914
celD	-0.5862	0.163229
cfa	1.65166	0.0154235
chaA	-1.05213	0.0532138
cheA	-1.27398	0.0006179
cheB	-0.66552	0.332449
cheD	0.544138	0.182539
cheD2	0.28018	0.468706
cheM	-0.0641729	0.913147
cheR	-0.404303	0.423929
cheW	-1.82646	0.000613015
cheY	-2.0561	0.00276453
cheZ	-0.854851	0.0128867
clpA	1.96873	0.000555569
clpB	-0.148405	0.735639
clpB2	-0.0634035	0.896505
clpB3	0.0354204	0.973863
clpB5	0.241613	0.642405
clpP	0.182796	0.548211
clpS	2.76434	2.52981e-14
clpX	0.976858	0.00136857
cls	0.942007	0.00750341
cmk	-0.513648	0.193592
cmr	-1.69713	0.0228524
coaA	-3.13219	9.10238e-07
coaD	-0.435436	0.346376
coaE	0.668012	0.187977
cobB	-2.43006	0.000313233
cobS	0.0743834	0.880175
cobT	-0.690479	0.143547
codA	0.274951	0.459356
copA	0.294364	0.777456
copR	1.33156	0.00589278
corA	-0.876291	0.0695514
corE	0.0130004	0.981218
cpdB	0.832971	0.00697994
cpxA	0.286016	0.530031
cpxP	0.0118193	0.982222
cpxR	1.28702	0.00254499
crcB	-0.426135	0.233894
creA	-0.145504	0.703626
creB	1.04149	0.0133625
creC	0.593117	0.108476
creD	-0.60661	0.118957
crgA	-1.11283	0.0449483
crl	-1.1886	0.00867493
crp	1.22874	0.00436105
crr	-0.22269	0.628004
cru	1.06666	9.21302e-05
cscR	2.14908	2.98984e-09
cspa1	-1.64587	0.00257212
cspa2	-0.141645	0.736941
cspB	0.50022	0.206227
cspC	0.721843	0.229733
cspD	-0.650144	0.200425
cspE	1.69037	0.000253835
csrA	1.13052	0.000555569
cstA	-0.835718	0.0115762
cueR	3.1963	7.7984e-13
cutC	-0.262102	0.564759
cutF	1.27467	9.46786e-07
cvpA	-3.98465	8.73491e-08
cyaA	-0.64063	0.0816353
cyaB	1.34467	0.000293213
cyaY	-0.22553	0.573097
cybB	-2.625	1.75393e-07
cybC	-2.19482	0.000554201
cycA	1.08417	0.032823
cydA	-0.796967	0.0985773
cydB	-1.05779	0.0819152
cydC	-1.37946	0.000142518
cydD	-0.312018	0.628614
cyoA	0.310942	0.564982
cyoB	-0.198487	0.690094
cyoC	-0.418156	0.338375
cyoD	-0.923607	0.0385664
cyoE	-1.25125	0.00296786
cysA	-2.4439	2.2054e-09
cysB	0.322503	0.324451
cysC	1.85065	8.09986e-06
cysD	-0.472953	0.375483
cysE	-0.82526	0.083498
cysG	0.224558	0.561157
cysI	-3.60146	1.83135e-12
cysJ	-2.8143	1.54005e-09
cysK	-3.45643	2.93876e-25
cysM	1.09474	0.0275032
cysN	-0.0476806	0.904829
cysP	-1.56039	3.20422e-09
cysQ	1.75061	0.0135987
cysS	2.18919	6.33882e-13
cysT	-0.129622	0.839914
cysW	-0.411083	0.486842
cysZ	0.26072	0.527789
cytR	1.20999	0.00010935
dacA	-2.40433	8.48224e-09
dacB	-0.375342	0.287523
dacC	1.38206	0.000135897
dadA	1.26538	0.00923251
dalD	0.732173	0.0906661
dam	-2.16116	3.44105e-06
dapA	-0.72776	0.0946644
dapB	1.69029	3.43621e-08
dapD	-0.616387	0.389985
dapE	-0.0891989	0.925328
dapF	0.274654	0.47963
dapX	-1.63441	0.000281446
dbpA	-0.468241	0.203228
dcd	-0.833776	0.00812911
dcrA	-2.65172	5.37524e-05
dcrB	1.43264	2.18282e-05
dctA	-0.321924	0.601944
dcuA	-0.0734919	0.892822
ddg	-0.620194	0.203307
ddhA	-1.17455	0.00946818
ddhC	-0.922001	0.0315333
ddhD	-1.08469	0.0664984
ddl	-2.16173	0.004657
deaD	-4.25695	1.55382e-28
dedA	-3.98425	4.3251e-19
dedD	-1.29802	0.000811428
def	2.10752	9.2679e-12
degQ	3.68416	3.67226e-09
degS	-2.07782	4.58291e-06
deoB	2.05613	8.87228e-05
deoC	-0.324623	0.341654
deoD	0.667961	0.0577067
deoR	2.23675	8.84363e-09
dfp	0.584771	0.119186
dgkA	1.16458	0.000523856
dgt	2.08025	3.88e-15
dhaK	1.96379	2.79261e-06
dinA	-0.136426	0.746966
dinG	-0.303402	0.461291
dinI	0.82038	0.0646269
dinP	0.342845	0.505061
dipZ	1.66361	0.000711369
djlA	-1.69409	0.000611161
dkgA	1.59998	0.000843255
dkgB	-0.945422	0.147143
dksA	-1.94033	8.44321e-05
dld	1.18195	0.076586
dmsA	0.279938	0.520715
dmsB	0.244833	0.584684
dmsC	-0.371564	0.455041
dnaA	-1.80761	6.64251e-07
dnaB	0.312128	0.414875
dnaE	-0.983857	0.0560547
dnaG	-1.18382	0.00753914
dnaJ	-0.568766	0.292146
dnaK	1.8009	0.00156002
dnaN	-1.7745	5.47392e-08
dnaQ	1.24358	0.00143522
dnaX	0.870925	0.109608
dppA	-0.0350994	0.941007
dppB	-1.06635	0.0703793
dppC	0.656637	0.345296
dppD	-2.24816	2.71708e-05
dppF	0.396703	0.384837
dps	1.72842	0.00279768
dsbA	-1.6905	2.335e-05
dsbB	-1.37749	0.000153829
dsbC	-0.91454	0.049632
dut	-0.650212	0.151123
dxr	0.769905	0.0496505
dxs	0.410488	0.380575
eco	-3.20844	1.55935e-07
ecpD	1.31309	0.0158461
eda	-1.7789	2.67971e-05
edd	0.23692	0.700118
efp	-3.79567	1.54135e-12
elaB	-0.166888	0.827164
elbB	0.311356	0.527574
emrA	-1.1313	0.00524727
emrB	0.732813	0.480315
emrR	1.3479	0.00184601
endA	-0.519248	0.334645
engA	-2.41226	1.14065e-12
engB	2.65306	2.63722e-15
eno	-3.78215	5.41319e-12
envB	-2.72546	3.58558e-08
envZ	-2.09513	4.37882e-09
epd	0.21171	0.459149
era	-2.57294	6.03171e-11
exuR	-0.930384	0.0102772
exuT	0.270901	0.590208
fabA	-0.390806	0.556918
fabB	0.247247	0.694795
fabD	-2.13169	2.01461e-11
fabF	-2.82743	5.86329e-12
fabG	-1.87202	1.87185e-06
fabH	-1.75093	1.80301e-07
fabZ	-4.08982	4.34082e-23
fadA	-1.39171	0.0431951
fadB	-0.107371	0.892493
fadD	2.69719	1.70092e-07
fadE	1.60655	0.0773696
fadH	2.01373	0.0195548
fadI	0.076959	0.938091
fadJ	-1.33205	0.120135
fadL	-2.36206	3.6872e-07
fadR	0.200365	0.672455
fbaA	-2.44077	4.18709e-08
fbp	0.709239	0.202267
fcuA	-0.916902	0.0532236
fdhD	1.50413	8.71142e-06
fdhE	-3.43467	1.16466e-15
fdhF	-0.385867	0.370809
fdoH	0.174966	0.811476
fdoI	-1.66444	0.000242216
fdx	0.568509	0.181156
feoA	4.35099	6.82088e-17
feoB	0.924191	0.0449754
ffh	-1.6174	1.20091e-06
fhuB	1.02862	0.0829742
fhuC	0.55813	0.36487
fhuD	-1.2545	0.0184579
fieF	-0.197461	0.602217
fipA	1.30575	0.00175487
fis	-3.0274	2.4662e-09
fklB	-1.25179	0.00747586
fkpA	-1.02864	0.0368307
fkpB	-3.99557	4.9711e-11
flaA1	1.38267	0.00169876
flaA2	-0.402481	0.282955
flaA3	-0.192322	0.633735
flaL	0.25159	0.674153
flbD	1.14994	0.0563185
fldA	0.487663	0.316054
fldB	0.382772	0.422507
flgA	-1.15948	0.0501286
flgB	0.35998	0.466469
flgC	1.37605	0.0837378
flgD	0.459878	0.316846
flgE	0.0182757	0.964947
flgF	-0.701102	NA
flgG	-3.70334	1.29848e-10
flgH	-1.34406	0.00869646
flgI	-0.47557	0.571599
flgJ	-0.814986	0.0353285
flgK	-0.298161	0.514841
flgL	0.745996	0.0540271
flgM	0.386511	0.278978
flgN	0.398668	0.235506
flhA	-0.916197	0.0181108
flhB	-0.797396	0.0335029
flhC	-2.1832	1.65144e-05
flhE	1.23597	0.0276299
fliA	0.790121	0.0892199
fliC	-0.481407	0.26501
fliD	0.788501	0.0905416
fliE	-0.267347	0.56485
fliF	-0.0685818	0.893068
fliG	0.0306625	0.954785
fliH	0.803238	0.218052
fliI	0.536887	0.421592
fliJ	-0.306992	0.598125
fliK	1.28013	0.119997
fliL	-0.657018	0.163707
fliM	0.782375	0.212361
fliN	0.438577	0.571599
fliO	0.768995	0.413166
fliP	0.173247	0.735639
fliQ	-0.526163	0.468947
fliR	0.310946	0.530582
fliS	0.948392	0.0488982
fliT	0.310415	0.522701
fliY	-1.17796	0.013953
fliZ	1.28732	0.000178582
flk	-0.143488	0.780513
fmt	-0.1948	0.638302
fnr	3.09846	1.15311e-19
focA	0.593881	0.0809654
folA	-1.26611	0.000325178
folB	1.06294	0.0161465
folC	-1.85433	5.28781e-05
folD	-1.09222	0.0261877
folE	-1.68727	0.000719605
folK	-0.718387	0.15435
folP	-0.0742859	0.851737
fpr	1.35743	0.00130752
frdA	0.289785	0.506632
frdB	-0.038261	0.943961
frdC	0.278888	0.642411
frdD	0.341484	0.625225
fre	-2.94923	6.55547e-14
frr	-1.51309	0.000255039
frsA	-3.53113	1.81411e-18
fruA	1.32407	0.129265
fruB	2.88418	1.85655e-09
fruK	1.17551	0.0828596
fruR	-2.62622	5.91082e-20
fsr	1.2231	0.00105419
ftn	-0.320558	0.53099
ftsA	-2.84567	2.93426e-05
ftsB	-0.693138	0.0730868
ftsE	-0.77218	0.0918317
ftsI	-2.54467	1.86757e-11
ftsK	-1.03452	0.00442237
ftsL	-1.95886	1.2367e-08
ftsN	-0.898271	0.0047383
ftsQ	-3.34603	9.4122e-06
ftsW	-2.371	0.00116237
ftsX	-1.90477	1.36667e-05
ftsY	0.226392	0.589604
ftsZ	-3.68736	8.06667e-07
fucR	2.50231	1.7386e-08
fumA	1.22508	3.59697e-05
fur	1.61245	7.64292e-05
fusA	-4.20741	2.84445e-26
fxsA	0.084255	0.883003
fyuA	-0.952695	0.0502864
galE	2.05907	8.7594e-05
galF	0.219203	0.595937
galK	-0.37632	0.610947
galR	2.3212	1.11514e-17
galT	0.832794	0.235093
galU	1.34705	0.000551885
gapA	-2.08213	0.000116163
gatY	2.92543	1.70206e-14
gcp	-0.603603	0.219321
gcsH	-3.15942	5.28132e-05
gcvA	0.393953	0.200977
gcvP	-3.69683	9.85613e-07
gcvR	1.09427	0.00190519
gcvT	-3.80644	6.53046e-07
gdhA	0.307215	0.551914
genX	0.224622	0.508053
gidA	0.364119	0.4031
gidB	-1.92523	0.000532363
glgA	2.42666	4.44336e-06
glgB	1.19506	0.0749466
glgC	-1.14157	0.0218078
glgP	-2.22048	0.000391717
glgX	-0.557026	0.570758
glk	1.03037	0.0273304
glmM	-0.884148	0.016349
glmS	-2.30703	0.000146528
glmU	-1.94834	0.000451629
glnA	0.243101	0.538165
glnB	-1.22821	0.0034841
glnD	-0.927804	0.0197027
glnE	-0.29222	0.71521
glnG	0.337674	0.493177
glnH	0.802476	0.0579873
glnK	-0.163968	0.798601
glnL	0.68827	0.105957
glnP	-0.97626	0.196545
glnQ	-1.8116	0.000722585
glnS	-2.30855	6.82088e-17
gloA	0.511781	0.425299
gloB	-0.684012	0.102988
glpA	4.23314	2.67034e-14
glpB	2.54358	7.03762e-06
glpC	-0.658161	0.263299
glpD	5.918	7.50795e-27
glpE	-1.25299	0.0265274
glpF	6.24407	5.66813e-20
glpG	-0.151111	0.676452
glpM	0.62758	0.240805
glpQ	0.789506	0.153335
glpR	-0.390026	0.301899
gltA	0.23242	0.695075
gltB	-0.389454	0.506804
gltC	-0.344058	0.316271
gltD	1.48982	0.0110492
gltJ	-2.03263	2.93426e-05
gltK	-2.8909	1.55823e-15
gltL	-3.21689	6.46016e-17
gltP	-0.61299	0.137962
gltX	-1.12087	0.00163962
glxK	0.923777	0.108682
glyA	-0.631101	0.110217
glyQ	-2.60222	0.000425995
glyS	-2.28999	1.29591e-06
gmhA	0.889755	0.0270084
gmk	-0.176437	0.725609
gnd	-2.77914	3.77051e-10
gntM	0.723728	0.375214
gntP	1.63855	0.0031824
gntR	0.568584	0.172806
gntV	-2.86893	2.32793e-16
goaG	2.02276	7.266e-07
gor	-0.900336	0.0325477
gph	-1.99353	3.26184e-10
gpmA	0.375082	0.527789
gpmB	0.500133	0.137962
gpsA	-0.740016	0.0245496
gpt	-1.01123	0.0280034
gptB	0.817899	0.20542
greA	-1.71819	1.3352e-08
greB	2.45509	1.06495e-12
groEL	-2.05302	0.00511415
groES	-2.0815	0.00588093
grxA	-3.28955	2.4662e-09
grxC	-1.77856	1.63642e-07
gshA	-0.525679	0.124548
gshB	-1.17756	0.00794245
gsk	-0.821979	0.0460928
gsrA	-0.581927	0.207412
gst	-0.388075	0.508053
guaA	-4.4832	6.62791e-33
guaB	-2.93484	1.06196e-20
guaC	-0.580262	0.188824
gutB	1.9873	0.00266213
gyrA	0.790209	0.104624
gyrB	1.94796	6.56199e-05
hcaT	-0.13378	0.799643
hcp	1.63107	3.55168e-05
hcr	0.23159	0.685655
hdeB	-2.66262	3.69435e-10
hdeD	3.18313	3.84725e-06
helD	0.227196	0.47963
hemA	-0.0615838	0.843483
hemB	0.239805	0.696483
hemC	0.557871	0.429152
hemD	0.475124	0.320004
hemE	2.45894	1.52561e-06
hemF	-0.296243	0.714482
hemG	-1.29407	0.00549455
hemH	-1.23694	0.000118604
hemL	-0.575004	0.257624
hemN	-0.226331	0.528513
hemX	0.13771	0.804226
hemY	-1.52523	9.1816e-06
hepA	-0.156617	0.725609
hexA	0.478316	0.258691
hexR	3.51364	1.34802e-38
hflB	-0.452732	0.344293
hflC	-4.15066	1.93216e-24
hflK	-4.69194	8.04374e-21
hflX	-3.72596	4.19409e-26
hfq	-0.455874	0.39545
hisA	-1.64808	0.0340716
hisB	-3.06904	2.95398e-05
hisC	-2.43843	0.000499897
hisD	-0.771075	0.375483
hisF	-1.32837	0.00343871
hisG	0.566671	0.470212
hisH	-2.01168	0.00654586
hisI	-2.5302	2.4263e-08
hisJ	-1.46175	0.0104349
hisM	0.91955	0.0436581
hisP	0.47806	0.271773
hisQ	-0.882952	0.0937104
hisS	-1.0507	0.040771
hmp	0.128034	0.774234
hmsF	-3.92015	9.32562e-14
hmsH	-0.791444	0.0516179
hmsR	-3.0988	2.95392e-15
hmsS	-3.53526	5.77774e-11
hmsT	2.1	3.08554e-05
hmuR	-0.300591	0.473817
hmuS	0.413758	0.405714
hmuT	-0.247038	0.764549
hmuU	-0.747792	0.36144
hmuV	-0.582269	0.215109
hmwA	1.25795	0.00425192
hmwC	1.0824	0.000451629
hns	0.187909	0.764717
hofB	-0.739817	0.104624
hofC	1.29004	0.00258301
hofQ	-0.643864	0.204882
holA	-1.89655	7.63412e-05
holB	-0.072468	0.921719
holC	-0.705221	NA
holD	0.474158	0.124371
holE	0.465494	0.187492
hpaB	-0.477964	0.33388
hpaC	-0.0103186	0.979465
hpaD	-1.13695	0.00579105
hpaE	0.591556	0.440064
hpaF	-1.13496	0.0158969
hpaH	-1.51497	0.000133896
hpaI	-1.25466	0.00608825
hpaR	2.71657	6.92629e-15
hpaX	-0.127686	0.710762
hpmB	1.98526	0.000893108
hpt	0.549686	0.135639
hrpA	-0.132594	0.783347
hrpB	2.28982	0.000680823
hscA	-2.83073	2.69575e-05
hscB	-1.15553	0.0311823
hslI	1.99694	7.22079e-06
hslJ	0.95748	0.00478481
hslO	-1.49063	1.98944e-05
hslR	-1.13677	0.00147942
hslU	1.21292	0.000409719
hslV	0.988555	0.0209737
htpG	-2.34582	2.69069e-10
htpX	1.6352	0.00298749
htrE	-0.417362	0.51968
hupA	-1.66225	0.00339818
hupB	-4.11791	4.55487e-14
hutC	2.09938	1.98229e-05
hutG	1.88553	0.00418869
hutH	0.480142	0.480315
hutI	4.19435	3.57739e-14
hutU	3.20173	3.14014e-11
hxuB	0.881863	0.108024
hydN	-0.790278	0.357168
ibeB	0.535246	0.309689
ibpA	0.619238	0.443632
ibpB	-0.696088	0.546433
icc	0.75102	0.020702
icdA	-0.43585	0.474536
iciA	0.415439	0.508325
idnO	-1.32978	0.00528961
ihfA	0.229977	0.716978
ihfB	-0.824584	0.132576
ileS	-2.75045	1.66954e-18
ilvA	-0.621699	0.374326
ilvB	-1.20584	0.282648
ilvC	-2.33341	NA
ilvD	-1.00163	NA
ilvE	-0.952129	0.118291
ilvG	-1.9622	NA
ilvH	-0.431286	0.316271
ilvI	0.978368	0.00154437
ilvM	-1.76251	0.0519338
ilvN	-0.918065	0.194716
ilvY	2.66666	1.05975e-05
imm	2.19915	0.00101179
imp	-1.77952	3.48961e-05
infA	-3.44316	1.37191e-10
infB	-2.02305	0.000101623
infC	-0.88378	0.0654712
insA	2.60743	1.68303e-05
insB	1.56907	0.0472398
int	-0.325828	0.251
intB	-3.00464	4.60866e-20
ipk	-2.96854	2.16357e-10
irp1	0.681082	0.452405
irp2	0.33308	0.634516
irp3	0.0610468	NA
irp4	-0.128185	NA
irp5	-0.21739	0.808511
irp6	1.183	0.0196312
irp7	-0.428027	0.649371
irp8	0.543271	NA
iscA	-0.964817	0.163909
iscS	0.536568	0.489525
ispA	0.408441	0.546433
ispB	1.92129	4.32577e-07
ispD	-0.496682	0.0924689
ispF	1.00364	0.00631556
ispG	-3.76191	6.51429e-31
ispH	-3.77011	3.15304e-12
ispZ	0.194945	0.602043
iucB	0.552216	0.346376
iucC	-0.531354	0.289051
iucD	-1.56548	0.000112698
iutA	0.0286289	0.94255
katA	0.322869	0.581741
katY	-1.95821	0.00779421
kbl	1.54422	0.000483632
kdgC	2.61136	8.58227e-07
kdgK	-1.6228	4.80218e-07
kdgR	-0.549789	0.275539
kdpA	-0.00794029	0.98874
kdpB	0.196708	0.692323
kdpC	0.353932	0.606445
kdpD	0.0937391	0.877055
kdpE	2.74762	1.58487e-18
kdsA	-0.75453	0.0948362
kdsB	0.122246	0.767034
kdtA	2.70659	8.82266e-26
kdtX	0.243389	0.643798
kduD1	-1.75018	0.00180455
kduD2	1.52465	0.0139624
kduI	-0.164452	0.722759
kefB	-0.495582	0.197769
ksgA	-0.895987	0.00333951
lacI	2.80325	4.41331e-11
lacY	1.36836	0.0064708
lacZ	0.32044	0.365379
lamB	0.457395	0.525147
lemA	1.80144	3.89975e-10
lepA	-1.17862	0.000865355
lepB	-1.06479	0.00130165
leuA	-0.752433	0.0877771
leuB	-0.149534	0.666462
leuC	-0.609548	0.190156
leuD	-0.402499	0.35297
leuO	0.288428	0.551914
leuS	-2.49026	1.75176e-08
lexA	1.00044	0.0786919
lgt	-0.868333	0.00359671
ligA	-3.32655	1.66744e-11
ligB	-0.686567	0.291281
ligT	1.58244	0.0068195
lipA	1.83046	2.69065e-08
lipB	-1.80872	0.000430185
livF	-0.319271	0.388912
livG	-1.40543	0.00956369
livH	-0.186493	0.732009
livJ	2.57602	2.52021e-13
livM	-0.0120926	0.989367
lldD	1.2597	NA
lnt	1.16976	4.72752e-05
lolA	-1.19633	0.016135
lolB	-1.8219	1.40835e-10
lolC	-0.451554	0.257557
lolD	-3.42893	5.37645e-12
lolE	-2.00001	0.000195838
lon	-0.951023	0.0296102
lpdA	-3.72517	5.93809e-11
lplA	-1.51467	0.000690607
lpp	-1.06057	0.0548954
lpxA	-3.21258	1.48257e-13
lpxB	-3.40413	1.00427e-07
lpxC	0.249464	0.590208
lpxD	-3.47296	4.29041e-10
lpxK	-0.840505	0.165404
lrp	0.214875	0.543304
lspA	-3.93549	2.67899e-12
ltaA	0.222988	0.719826
luxS	-2.5257	1.7483e-05
lysA	0.920744	0.0306676
lysC	1.82194	0.000870977
lysP	-2.0551	2.29833e-11
lysR	2.27787	0.000265549
lysS	-3.07666	1.62256e-09
lyx	0.841943	0.00678555
maeB	-0.293957	0.573097
maf	-1.41027	2.00976e-07
malE	-1.0289	0.0277691
malF	0.117198	0.804617
malG	-0.0175675	0.972511
malK	-1.24193	0.0317132
malM	-0.166258	0.650989
malQ	-1.38481	2.05669e-05
malS	0.596429	0.190085
malT	1.42028	1.61107e-05
malZ	0.199976	0.562636
manA	0.278646	0.447146
manB	1.28991	0.000476692
manC	0.841991	0.167499
manX	1.03377	0.00682671
manY	0.789157	NA
manZ	0.884911	0.358156
map	1.88763	3.21976e-06
marC	-0.464323	0.100748
mazG	-2.59923	8.26783e-11
mda66	-1.05562	0.00480894
mdh	-0.260203	0.666679
mdlA	-2.38682	2.01635e-11
mdlB	-0.0751882	0.836403
menA	1.92607	1.59439e-08
menB	-0.0543263	0.948769
menC	-1.11488	NA
menD	-0.722505	NA
menE	-1.30011	0.119832
menF	0.0326123	0.950805
menG	0.240423	0.584984
mepA	-1.08101	0.123726
metA	3.42372	1.03346e-11
metC	1.56093	1.25027e-07
metE	0.815594	0.233894
metF	5.63508	5.30824e-110
metG	-1.21371	0.0142249
metH	-0.862672	0.0107591
metJ	0.888295	0.00200878
metK	1.21575	0.0898181
metL	-0.849772	0.0533254
metN	1.30819	0.00678095
metQ	0.673888	0.108622
metR	4.45438	2.88556e-12
mfd	-0.715626	0.0202833
mglA	-1.80995	0.000493897
mglB	-0.704163	0.296546
mglC	-2.28705	3.16605e-07
mgsA	0.92021	0.0399397
mgtB	-0.52348	0.355579
mgtC	1.42654	0.0725931
mgtE	-2.10475	7.18516e-08
miaA	-0.0318025	0.953806
miaB	2.12087	3.37239e-07
minC	1.19289	0.0384005
minD	-1.00408	0.116841
minE	0.127542	0.868015
mipB	0.926818	0.00881881
mlc	2.57264	4.18643e-11
mltA	-1.49129	0.00170908
mltB	0.605919	0.198664
mltC	-2.97683	1.25863e-07
mltD	-3.92671	1.04387e-17
mnmA	-1.92782	1.76409e-10
mnmC	0.184707	0.790806
mntH	1.03369	0.024407
moaA	1.79087	0.0128276
moaC	-0.00783333	0.991617
moaD	-0.325819	0.704779
moaE	-0.464199	0.51853
mobA	0.608768	0.0473888
mobB	0.698818	0.159627
modA	3.78493	6.38948e-10
modB	1.18163	0.21302
modC	-0.488886	0.505061
modE	-0.267048	0.516637
modF	-0.654045	0.29329
moeA	-0.31081	0.629185
moeB	0.101408	0.759059
mogA	1.3731	0.00469976
motA	-0.0530635	0.913147
motB	-0.789925	0.0144414
mpl	1.79613	0.00194724
mppA	0.578612	0.122654
mraW	-0.473594	0.151245
mraY	-4.0567	1.78423e-07
mrcA	-0.873868	0.0421698
mrcB	-0.267299	0.664197
mreC	-4.10729	1.08247e-35
mreD	-3.73362	2.14636e-18
mrpA	-0.304877	0.724147
msbA	-0.139087	0.696123
msbB	0.201841	0.626476
mscL	-0.124354	0.831306
msrA	2.42466	0.000783319
mtgA	-1.1475	0.00330447
mtlA	0.506281	0.450229
mtlD	-0.405515	0.236106
mtlK	0.378475	0.586684
mtlR	-0.417454	0.385398
mtn	2.2966	4.60216e-05
mtr	-0.152415	0.659618
mtta1	1.1906	0.000527457
mtta2	0.168583	0.698596
mukB	-3.20781	2.49459e-10
mukE	-3.56635	1.75835e-11
mukF	-2.87661	5.90253e-14
murA	-0.51957	0.128967
murB	-0.444638	0.22462
murC	-3.31713	7.9401e-06
murD	-1.43441	0.0110492
murE	-3.60769	1.07776e-17
murF	-1.81676	0.000128871
murG	-2.3794	3.97749e-06
murI	0.265949	0.40984
murQ	2.58813	2.13101e-08
mutH	0.583594	0.174305
mutL	-0.71183	0.0768906
mutM	0.877203	0.0527781
mutS	-0.275293	0.439812
mutT	-1.53185	8.16188e-05
mutY	-1.67226	0.000365357
mviN	0.414628	0.40984
nadA	1.78942	2.7804e-07
nadB	-1.5043	0.000172989
nadC	0.801375	0.0233391
nadD	-0.477708	0.206227
nadE	-0.961511	0.00871468
nadR	0.669077	0.0904304
nagA	1.07608	0.00665713
nagB	1.06598	0.0199226
nagC	-0.787436	0.0162773
nagD	-0.490312	0.0818789
nagE	1.66838	0.000688226
nanA	-1.07369	0.00426624
nanT	0.504676	0.254401
napA	0.289727	0.7112
napB	-1.02081	0.0369376
napC	0.468003	0.258663
napD	1.41718	0.153407
napF	2.14596	0.00716859
narP	0.285964	0.615613
narX	-0.242381	0.559802
ndh	-0.098821	0.79182
ndk	-0.931641	0.150868
nfi	1.16822	0.0939846
nfo	0.29044	0.501418
nfrC	-2.26765	4.28997e-11
nhaA	-0.473049	0.390741
nhaB	0.641843	0.0923371
nhaR	-0.870401	0.0183276
nifJ	0.428986	0.384434
nifU	-0.280123	0.712118
ninB	-2.48077	NA
nirB	-0.0311904	0.950803
nirC	1.56698	0.00589278
nirD	0.0969049	0.913147
nlp	2.43182	2.23544e-06
nlpC	1.35376	7.48913e-07
nlpD	-2.13884	1.07683e-09
nlpI	-2.59427	1.45113e-08
nqrA	-0.00590835	0.989769
nqrB	-1.4006	0.0100895
nqrC	-2.55494	1.44541e-05
nqrD	-2.65814	6.74134e-07
nqrE	-2.67305	5.10059e-07
nqrF	-2.19616	0.000109847
nrdA	-2.24803	0.000172846
nrdB	-3.70397	5.37657e-28
nrdD	-1.13723	0.0398523
nrdE	-1.43548	0.000150076
nrdF	-1.82579	0.00469976
nrdG	-0.539182	0.325105
nrdH	-1.2811	0.104386
nrdI	-0.766178	0.219811
nrdR	3.04171	3.99787e-11
nth	-2.27212	9.81192e-07
ntpA	-2.58499	3.68998e-08
nudC	-1.10699	0.00121986
nudE	0.646735	0.120678
nudF	-0.150463	0.707917
nudG	-1.8399	6.49681e-05
nuoA	1.24575	4.95204e-05
nuoB	1.32708	2.71708e-05
nuoD	-0.490692	0.273148
nuoE	-1.75154	0.00181176
nuoF	-1.9355	0.000255528
nuoG	-3.22163	2.264e-06
nuoH	-1.95202	0.0023128
nuoI	-3.12422	3.20256e-05
nuoJ	-3.92611	7.62536e-07
nuoK	-1.62164	0.102809
nuoL	0.301412	0.609491
nuoM	-2.13661	0.000657574
nuoN	-2.67407	9.55695e-12
nusA	-0.850682	0.0934715
nusB	-2.46144	1.76592e-08
nusG	-2.48222	7.67024e-10
obgE	-2.15712	1.4301e-12
ogl	0.613653	0.13353
ogt	2.9532	1.48775e-22
ompA	-0.854864	0.103028
ompC	-0.393721	0.618866
ompC2	1.661	0.00182449
ompF	-0.568825	0.360934
ompH	-3.52711	6.38795e-08
ompR	-0.116066	0.783955
ompW	-1.64817	3.42107e-06
ompX	-2.0227	4.30145e-07
opdA	0.730821	0.239001
oppA	-2.36672	5.26684e-06
oppB	-0.454096	0.191187
oppC	-1.13777	0.000106954
oppD	-1.69284	0.00125007
oppF	-0.307578	0.632013
orn	0.634673	0.134857
osmB	0.741842	0.413682
osmY	-1.33633	0.000133578
oxyR	-1.06436	0.0175993
pabA	2.62871	1.59832e-05
pabB	-1.1091	0.00657255
pabC	-0.172987	0.627483
pagP	0.348203	0.334402
pal	-1.38358	0.0249189
panB	0.550869	0.322182
panC	0.693981	0.198154
panD	0.401243	0.292152
panF	-0.037062	NA
parA	5.05812	4.32516e-14
parB	3.25015	3.15825e-06
parC	-0.763719	0.0182729
parE	-3.69354	1.63221e-18
parF	-1.56014	0.000143577
pbpA	-2.70387	2.13922e-08
pbpG	-1.09772	0.00436167
pckA	1.90574	1.2387e-07
pcm	-1.17099	0.0123407
pcnB	-0.638412	0.118305
pcp	1.93813	2.42221e-05
pdhR	-0.815933	0.0388544
pdxA	-2.90923	2.10784e-09
pdxB	-0.600947	0.359223
pdxH	0.771158	0.00563568
pdxJ	-1.33918	0.00197269
pdxY	-1.10041	0.00258301
pelY	-0.217018	0.609794
pepA	0.766508	0.134767
pepB	-0.226622	0.565906
pepD	-0.636766	0.223307
pepN	-1.64569	0.00105653
pepP	0.707955	0.159406
pepQ	-0.514507	0.393096
pepT	-1.23612	0.006471
perM	1.42665	4.62559e-05
pfkA	-0.317116	0.500181
pfl	-1.07401	0.00665748
pflA	0.256199	0.651874
pgi	-0.518946	0.187844
pgk	-0.233751	0.533045
pgm	0.730039	0.137962
pgpA	-2.40915	1.99439e-10
pgpB	2.48066	2.64426e-09
pgsA	1.46846	0.000759515
pheS	-2.71005	3.836e-13
pheT	-1.29582	0.00067512
phnF	1.86428	0.052014
phnG	0.317788	NA
phnH	-0.406949	NA
phnI	0.712085	0.0261626
phnJ	0.391402	0.508053
phnK	1.88922	0.00602272
phnL	-0.794844	NA
phnM	1.02803	0.16133
phnN	-0.475651	NA
phnP	-1.22892	0.0926497
phoA	1.19198	0.00183039
phoB	-0.50635	0.312982
phoH	0.448588	0.309992
phoP	-0.0542672	0.914795
phoQ	-2.20772	3.61918e-06
phoR	0.295433	0.435595
phoU	-1.35848	0.00145926
phrB	1.31886	0.000358632
pim	2.55522	3.97965e-06
pip	0.204411	0.577393
pla	2.23523	5.53014e-08
pla2	1.14572	0.0847496
plaA	0.364991	0.36576
pldA	0.12914	0.75875
pldB	2.19505	3.21951e-05
plsB	-0.693975	0.14144
plsX	-1.52288	0.00176975
pmbA	0.439169	0.468201
pmrF	-2.1489	1.84152e-06
pncA	-0.214099	0.714113
pncB	0.47346	0.338769
pnp	0.598744	0.177523
pntA	1.02802	0.183481
pntB	-0.656199	0.209213
pnuC	1.11379	0.00271915
polA	-0.12213	0.774179
potF	-2.0323	1.25931e-10
potG	-2.14201	1.25564e-05
potH	-1.10365	0.0059323
potI	-0.447663	0.455041
poxB	0.0789075	0.898305
ppa	-2.88394	9.58999e-08
ppc	0.41493	0.43315
ppdD	-0.434519	0.425187
ppiA	-2.07651	0.0012025
ppiB	-1.0864	0.0912509
ppiC	-2.0853	0.000184632
ppiD	-3.64015	3.02303e-12
ppk	1.73976	7.50916e-08
ppnK	1.09057	0.00298233
ppsA	-1.32388	0.00165762
ppx	0.314366	0.523299
pqiA	-0.538804	0.0831647
pqiB	-1.28864	0.00035407
prc	-3.23251	1.18546e-10
prfA	-2.39744	8.25436e-12
prfB	-1.57289	0.000236659
prfC	-1.07641	0.0110492
priA	-1.01339	0.0207871
priB	-3.61145	4.18445e-09
priC	-0.133564	0.857859
prk	1.05223	0.00268917
prmA	-0.37758	0.646256
proA	-0.300704	0.513913
proB	0.486478	0.325935
proC	-2.24943	3.29347e-12
proQ	-1.95296	1.48784e-12
proS	-1.88127	3.49444e-07
proV	-2.33279	1.61847e-11
proW	-2.05528	0.00322024
proX	-2.27965	3.08789e-06
proY	0.276399	0.487616
prsA	-4.72201	5.17669e-17
prt	-2.78534	2.24696e-05
psaA	-6.39831	3.28116e-07
psaB	-4.35229	0.000441474
psaC	-4.40986	2.44292e-07
psaE	1.67888	0.000467628
psaF	0.909226	0.17264
psd	-2.82751	1.89861e-12
psiF	-3.71276	2.94124e-22
pspA	0.728539	0.287633
pspB	1.99008	3.34196e-05
pspC	1.88558	0.000690607
pspF	1.45193	0.00103988
pspG	-1.01311	0.0726355
pssA	-1.9494	4.38736e-09
pst	-1.02792	0.109652
pstA	0.482359	0.108592
pstb	-1.58426	8.90464e-05
pstB	-0.723912	0.104084
pstC	1.40885	8.5538e-08
pstS	1.36879	4.92778e-05
pta	-1.38346	1.98944e-05
pth	-2.13399	6.30991e-07
ptr	-1.31025	0.0423306
ptrB	0.286848	0.444755
ptsG	0.738441	0.0560823
ptsH	-0.772596	0.0933181
ptsI	-0.773608	0.0707369
ptsN	-2.29438	3.64509e-12
ptsO	-3.49895	9.15878e-13
ptsP	-1.9278	0.000973572
ptxR	0.618414	0.145645
purA	0.491358	0.443668
purB	-1.80335	5.55135e-05
purC	-3.65626	4.10432e-06
purD	-2.0437	1.68158e-07
purE	-1.72611	0.00507185
purF	-2.39114	0.000265549
purH	-0.133922	0.773203
purI	-0.391914	0.510358
purK	-1.94523	2.81235e-05
purL	-1.43349	0.00258301
purN	-1.78914	0.000997441
purR	-1.19519	0.00129235
purT	-1.75284	3.77712e-06
putA	-3.54723	2.35404e-24
putP	-3.00233	3.06348e-10
pykA	0.0137136	0.978693
pykF	-3.0844	9.96745e-13
pyrB	-1.07566	0.0556261
pyrC	-2.55582	8.35277e-12
pyrD	-0.67029	0.183316
pyrE	-2.25227	6.02112e-05
pyrF	2.25788	0.000141323
pyrG	0.387183	0.325935
pyrH	-3.12657	1.95878e-06
pyrI	-1.07694	0.0231283
qacE	0.152053	0.737771
qor	-0.137416	0.816541
queA	-1.9974	7.44099e-09
queF	0.230624	0.625278
radA	0.128891	0.839009
radC	0.766663	0.0431493
rafA	0.0675037	0.875977
rarD	0.166087	0.695326
rbfA	-1.72916	0.000240483
rbn	1.76301	0.000421123
rbsA	-1.65145	0.0240014
rbsB	0.511972	0.493035
rbsC	-0.792835	0.345473
rbsK	1.97057	1.36362e-07
rcsB	1.60199	0.000193743
rcsC	0.496127	0.360934
rcsF	-1.33021	0.00191198
rdgC	-1.24644	0.0132224
recA	-1.50775	0.00632115
recB	-1.55372	0.00533582
recC	-0.489991	0.108024
recD	-1.59859	0.00292751
recF	-2.78303	3.7336e-17
recG	-1.29961	0.0406653
recJ	-1.26541	0.00934444
recO	-1.79006	1.64851e-05
recQ	-1.7551	0.000141688
recR	-2.77198	4.35012e-07
recX	0.396905	0.243506
relA	0.824061	0.0206584
rep	-1.23245	0.000360816
rfaC	-0.564797	0.0720435
rfaD	2.59186	8.34753e-18
rfaE	1.23193	0.0629195
rfaF	0.646	0.138976
rfaH	1.87505	1.52139e-07
rfe	0.289616	0.402007
rffA	-1.2799	0.00830827
rffC	-2.21164	6.79234e-08
rffG	-2.73927	3.77324e-08
rffH	-2.33212	3.02784e-06
rhaA	-1.92717	0.000797918
rhaB	1.04191	0.091529
rhaD	-0.894913	0.104487
rhaR	0.709523	0.228561
rhaS	-2.03152	0.00203374
rhaT	1.26552	0.00709371
rhlB	-1.69894	9.09981e-07
rho	-1.98038	4.48402e-09
rhtB	-0.160924	0.625043
rhtC	0.0809444	0.855005
ribA	1.54565	2.20539e-08
ribB	-3.18356	4.60866e-20
ribD	1.11441	0.00832994
ribE	2.33732	6.64289e-16
ribF	0.413862	0.39141
ribH	-2.40952	9.59883e-06
rimI	-1.22822	0.00253329
rimJ	1.35463	9.75146e-05
rimM	-3.91094	2.01938e-28
rlmL	-1.99251	1.11243e-09
rlpA	-0.82823	0.0196668
rlpB	-2.28127	1.45899e-09
rluA	1.62462	1.12853e-07
rluC	-0.767076	0.00816474
rluD	-0.896287	0.00195147
rmf	0.905931	0.185596
rnb	-3.65172	6.80458e-16
rnc	-1.91037	2.04072e-05
rnd	-1.848	5.88402e-05
rne	-1.45778	9.01987e-05
rnfD	-0.134372	0.725609
rnhA	0.914966	0.00132024
rnhB	-2.56123	0.000236659
rnk	1.85368	3.66464e-05
rnpA	-4.60007	5.53191e-19
rnr	-1.24614	0.0132322
rnt	-0.15893	0.707002
rob	-0.975717	0.0140012
rodA	-0.671166	0.196545
rop	0.844368	0.262905
rosB	2.6839	0.000409053
rpe	-1.53017	6.27924e-05
rph	-0.854481	0.0499034
rpiA	-0.779202	0.151884
rpiB	3.19479	1.67682e-12
rplA	-4.1122	2.73444e-13
rplB	-3.02416	3.63082e-07
rplC	-4.36954	3.72066e-16
rplD	-4.33367	1.32501e-15
rplE	-1.01893	0.118885
rplF	-3.92015	4.97308e-11
rplI	-1.39096	0.0105034
rplJ	-4.24877	1.53632e-19
rplK	-4.59586	5.77399e-15
rplL	-3.65986	4.90504e-15
rplM	-2.30566	5.79357e-11
rplN	-2.80049	6.4313e-06
rplO	-3.34606	3.19456e-07
rplP	-2.5282	3.95404e-06
rplQ	-4.02634	4.34217e-11
rplR	-4.38877	9.88262e-12
rplS	-2.16037	6.62746e-07
rplT	-3.81737	4.20653e-15
rplU	-3.33391	4.72985e-08
rplV	-2.95443	2.53218e-07
rplW	-3.58306	2.41521e-09
rplX	-1.0129	0.118957
rplY	-3.56154	4.28997e-11
rpmA	-4.40916	8.33248e-12
rpmB	-3.13024	1.43881e-10
rpmC	-1.87101	0.000712439
rpmD	-3.71348	3.12422e-08
rpmE	-2.93982	6.50499e-09
rpmE2	-1.00188	0.0354282
rpmF	-1.25069	0.00354272
rpmG	-3.30329	2.0619e-09
rpmH	-2.82981	3.17388e-06
rpmI	-3.03971	6.41335e-10
rpmJ	-4.14076	4.07102e-12
rpoA	-4.19063	3.76772e-12
rpoB	-4.94333	1.07776e-17
rpoC	-4.97776	3.34025e-13
rpoD	-1.82614	0.000304031
rpoE	0.0352854	0.953702
rpoH	2.68606	9.26956e-10
rpoN	-2.92845	1.40183e-07
rpoS	-1.70151	1.29833e-05
rpoZ	-1.37749	0.00246141
rpsA	-2.48128	5.29787e-06
rpsB	-4.17449	8.26783e-11
rpsC	-3.18648	2.0619e-09
rpsD	-4.38144	1.55334e-13
rpsE	-4.5146	6.49903e-12
rpsF	-2.75958	5.23569e-06
rpsG	-4.01053	9.22203e-28
rpsH	-2.96344	8.37688e-08
rpsI	-2.64406	4.12783e-10
rpsJ	-5.65987	2.75435e-28
rpsK	-4.47631	1.2802e-13
rpsL	-3.77008	7.14911e-27
rpsM	-3.8997	2.75784e-10
rpsN	-1.56016	0.00913329
rpsO	-0.886362	0.023144
rpsP	-4.16475	3.68982e-25
rpsQ	-2.03712	0.000301488
rpsR	-3.39431	2.10709e-08
rpsS	-3.52487	8.40015e-09
rpsT	-3.42176	1.68911e-11
rpsU	-2.95827	7.53938e-07
rrmA	-0.960471	0.116587
rrmJ	-0.138971	0.704757
rsd	-2.22634	1.27854e-07
rseA	0.265736	0.55935
rseB	-2.53913	3.19456e-07
rseC	-4.12853	1.24832e-16
rsmC	0.986491	0.01436
rsmD	1.79053	2.49818e-08
rstA	1.12805	0.0103617
rstB	-0.457332	0.275376
rsuA	-0.484268	0.443632
rth	0.667119	0.108476
rumB	-0.541934	0.328878
rumC	-0.717416	0.150996
ruvA	-1.16605	0.000677957
ruvB	-0.674245	0.15693
ruvC	-2.25854	2.65077e-10
rzpR	0.452449	0.342934
sanA	-0.680851	0.188971
sapA	0.827627	0.0917248
sapB	0.144113	0.799643
sapC	-1.33416	0.000501186
sapD	-1.71703	0.001216
sapF	-0.798419	0.131654
sbcB	0.440198	0.359318
sbcD	-1.37589	0.00274546
sbp1	-0.508288	0.41294
sdaA	0.896579	0.0576111
sdhA	-1.6718	8.83924e-06
sdhB	-2.36109	0.000129846
sdhC	-1.32662	0.00338802
sdhD	-1.73841	0.000118414
secA	-2.83849	4.26883e-14
secB	-1.25113	0.000380851
secD	-2.58686	2.48491e-08
secE	-3.94179	1.01928e-23
secF	-2.4964	1.97217e-06
secG	-1.95843	0.000102343
secY	-3.56255	7.69294e-09
selA	0.737905	0.27998
selD	0.105489	0.825625
sepC	1.66651	0.000149178
seqA	3.26099	7.92239e-27
serA	-0.861059	0.0950575
serB	0.875559	0.0818789
serC	0.322975	0.407266
serS	-0.725303	0.00913329
sfcA	1.38824	0.000430274
sfsA	-0.429789	0.318597
sfuA	-0.15106	0.7506
sfuB	0.319108	0.538075
sfuC	2.54793	2.79532e-10
sgbU	-0.357672	0.501418
sixA	-0.60306	0.132129
slmA	-2.56388	1.90932e-07
slt	0.876736	0.0188651
slyA	-1.38673	4.75985e-05
slyD	0.588536	0.318014
smp	2.82938	2.04917e-22
smpB	1.32607	0.000398629
smtA	-2.18636	5.51232e-09
sodA	-0.695691	0.179961
sodB	-0.319655	0.584005
sodC	0.0638804	0.918649
sohB	0.729797	0.262005
solA	-1.59361	2.19144e-06
speA	-3.38421	6.61212e-10
speC	-0.894118	0.0119636
speD	-1.66017	0.00110625
speE	-0.738468	0.0779912
speG	1.70448	0.00067791
spoT	-2.7867	9.24003e-09
sppA	-1.19438	0.00262227
spr	-4.26476	2.75557e-21
srmB	0.944959	0.00583324
ssb	1.7634	0.00679137
sspA	-3.4069	5.12543e-17
sspB	-3.01359	1.57921e-11
ssuA	0.24719	0.576215
ssuB	0.0255224	0.972424
ssuC	-0.183716	0.764549
ssuD	1.5331	0.0194153
ssuE	-0.810911	0.211956
stf	0.693846	0.334402
sthA	-0.0332297	0.955102
sucA	-3.65549	3.38108e-07
sucB	-3.66645	3.02784e-06
sucC	-4.47148	4.5539e-09
sucD	-3.99633	7.33319e-08
sufA	2.20445	1.43947e-08
sufC	-0.491022	0.23221
sufI	-2.26318	3.85867e-09
sugE	-0.604988	0.493035
suhB	-2.09513	3.34196e-05
sulA	0.101297	0.84485
surA	-1.82118	9.70287e-10
surE	-1.94854	2.21916e-08
syd	0.312722	0.523119
tag	0.134712	0.81532
talB	1.83446	1.93402e-06
tam	-0.145295	0.820881
tas	1.31943	0.000424534
tatC	-1.1641	0.00365446
tatE	-0.544322	0.39635
tauA	-0.679281	0.0953324
tauB	-0.562758	0.476346
tauC	-1.21731	0.119029
tauD	-2.00644	0.00157796
tbpA	0.0865057	0.858046
tcaC	-0.436642	0.147513
tdh	1.14802	0.00660858
tdk	-0.815107	0.125444
tehB	0.2869	0.57955
terA	2.09781	4.9693e-06
terB	0.227226	0.585931
terC	-1.71629	0.000478566
terD	-2.75804	5.55593e-06
terE	-2.00971	0.000327748
terX	1.17363	0.000699677
terY	1.12093	0.00269194
terZ	4.25096	8.49354e-42
tesA	-0.136559	0.773811
tesB	2.87379	1.96797e-16
tgt	-1.75312	2.0651e-05
thiC	-0.291744	0.536818
thiD	1.35044	0.15639
thiE	1.06169	0.0198094
thiF	0.357667	0.500418
thiG	-0.428731	0.516338
thiH	2.12142	2.17111e-13
thiI	-0.00695851	0.986681
thiJ	1.10999	0.19227
thiL	-2.81685	1.48037e-15
thiP	-0.249537	0.620794
thiQ	0.878448	0.0978591
thrA	-0.565123	0.0679844
thrB	-0.623958	0.0534173
thrC	-1.12267	0.00515024
thrS	-1.52867	8.68561e-05
thyA	-0.557987	0.216506
tig	-3.59863	6.66161e-22
tilS	1.4456	0.00322024
tktA	-1.49065	0.00252861
tldD	0.663223	0.075856
tmk	1.00389	0.279221
tnp	-0.923504	0.102834
tnpA	0.859959	0.272214
tolA	-2.05929	1.33776e-05
tolB	0.965299	0.063107
tolC	0.283586	0.375164
tolQ	-2.6597	4.95055e-11
tolR	-2.65475	6.47612e-09
tonB	0.521881	0.159702
topA	0.443528	0.113454
topB	-1.54044	1.31593e-05
tpiA	-0.587971	0.289051
tppB	-1.83941	7.03762e-06
tpx	-0.346762	0.564098
tqsA	-1.02457	0.00354877
treB	-0.649606	0.318411
treC	-1.224	0.00116489
treR	0.778231	0.075856
trkA	-0.395943	0.566658
trkD	1.84493	5.41323e-06
trkH	0.449444	0.161726
trmA	-0.845986	0.0905276
trmB	1.19814	0.0259845
trmD	-2.67156	1.09603e-17
trmE	1.10185	0.00217161
trmH	-1.33771	0.0299949
trpA	-0.198863	0.695075
trpB	0.0350662	0.941706
trpC	0.848297	0.0373438
trpD	0.332645	0.639073
trpE	-0.667304	0.215797
trpG	-1.05912	0.0168169
trpH	-0.536637	0.0893477
trpR	-0.496348	0.303926
trpS	-0.412957	0.456833
truA	-2.50419	6.83513e-14
truB	-1.10713	0.00219167
truD	-1.2949	3.26832e-05
trxB	1.77298	5.58708e-05
trxC	1.83189	5.91534e-06
tsf	-4.58579	7.80164e-11
tuf	-3.63726	1.99292e-17
tus	-0.421753	0.350597
tyrA	-0.833218	0.0189945
tyrB	-0.985724	0.016052
tyrP	0.696942	0.121229
tyrR	0.279048	0.37438
tyrS	-0.745459	0.0775468
ubiA	-0.712919	0.175362
ubiB	-0.43091	0.459949
ubiC	-0.790473	0.215177
ubiE	2.26979	7.39135e-15
ubiF	2.15025	0.000658012
ubiG	1.81274	0.000219218
ubiH	-0.176406	0.806027
ubiX	2.70478	1.54706e-14
udk	-0.659057	0.0766542
udp	1.0349	0.0550166
ugpA	-1.04089	0.015392
ugpB	0.218861	0.626173
ugpC	0.280106	0.530748
ugpE	-0.409216	0.424954
ugpQ	1.10822	0.0267375
uhpA	0.683653	0.103864
uhpC	-0.199971	0.616434
ulaA	-0.395474	0.388236
ung	-0.0157316	0.977333
upp	-0.407035	0.501418
uppP	-0.719043	0.289534
ureA	-0.958364	0.17264
ureB	-0.964278	0.144597
ureC	-1.60435	0.0164238
ureE	-1.70799	0.000322822
ureF	-2.50283	6.07958e-06
ureG	-2.47639	2.10476e-09
uspA	0.73333	0.204759
uspB	1.6009	0.051865
uup	-1.78831	5.04226e-05
uvrA	-0.953501	0.000480109
uvrB	-0.186924	0.552576
uvrC	-0.209671	0.618328
uvrD	1.05233	0.0464337
uvrY	0.897407	0.0219083
uxaA	-1.25228	0.000644913
uxaB	-0.853246	0.0227563
uxaC	1.5079	2.43517e-06
uxuA	0.243934	0.510358
vacJ	-0.400549	0.493035
valS	-2.76131	4.18959e-11
visC	-1.40815	0.0341595
wbyH	-0.79577	0.403241
wbyJ	0.589424	0.54517
wbyK	1.50075	0.021563
wbyL	0.964484	0.293538
wecC	-2.30642	3.40601e-07
wecF	-0.76589	0.085335
wecG	0.961101	0.104014
wrbA	-1.40425	0.00480894
wzx	-0.734901	0.137962
wzz	1.683	0.0163469
wzzE	-1.55262	0.000390051
xapA	-0.35379	0.499929
xerC	0.322239	0.42086
xerD	1.01768	0.0404147
xni	-1.47393	0.00727857
xseA	-2.41069	3.84759e-08
xseB	1.01193	0.00934444
xthA	-0.788122	0.0895734
xylA	0.594915	0.0722433
xylB	1.2779	0.0319089
xylF	0.0620968	0.928625
y1062	0.390964	0.523119
y1093	-3.33965	1.04296e-09
yaaH	0.0229929	0.959242
yacC	1.15893	0.0228524
yacK	-0.313064	0.780513
yadB	-0.0934713	0.795515
yadF	0.0476668	0.931969
yadG	0.334058	0.408035
yadH	0.221814	0.553057
yadQ	0.877694	0.149892
yadS	-2.11595	4.61073e-09
yafK	0.313319	0.445096
yajC	-2.9071	2.8557e-10
yajG	2.07078	3.71007e-10
yajR	-0.565489	0.16436
yapA	1.74493	0.000205066
yapC	0.40606	0.505061
yapE	1.5171	0.000779893
yapF	1.12443	0.0668557
yapH	0.350505	0.538553
ybaV	-0.992981	0.128505
ybaY	2.19408	0.0123923
ybbA	-2.23265	0.00678095
ybbJ	1.75737	0.00354774
ybbN	0.931541	0.0806432
ybbO	-0.640977	0.177523
ybbP	-0.421187	0.373308
ybcI	2.8372	4.76115e-05
ybeX	-1.87836	0.00107416
ybfA	1.55986	0.00877029
ybfM	0.798155	0.0606108
ybiB	0.727122	0.186005
ybiT	-2.12182	1.54401e-08
ybjR	-0.81952	0.133273
ybtA	2.06231	0.0105354
ybtS	-0.0500008	0.927582
yceG	-0.00510785	0.989769
ycfJ	0.138488	0.824571
ycfL	0.091981	0.903643
ycfO	-2.03296	0.00390122
ychF	0.739207	0.161381
yddG	1.4346	0.00028977
ydeN	0.759062	0.159702
ydiY	-0.215692	0.583894
ydjJ	3.79667	9.71238e-41
ydjM	1.46483	0.0012993
yeaL	1.25574	0.0129705
yebN	-3.39297	1.01928e-23
yebS	1.59005	0.000109704
yebY	-0.146344	0.763575
yecC	-1.56515	1.83285e-08
yecS	-2.46938	2.47786e-10
yedO	1.06011	0.00575861
yeeF	-2.85828	2.62508e-14
yeeO	2.04312	0.000153817
yegB	0.645255	0.0753879
yegM	1.20645	0.00672484
yegN	-0.47265	0.277265
yegO	0.695528	0.131699
yeiB	-1.39654	0.001151
yfcA	1.06236	0.00570871
yfeA	1.74949	3.12324e-06
yfeB	0.094986	0.85315
yfeC	0.491913	0.340423
yfeD	-0.814458	0.0108682
yfeE	1.5957	3.11369e-07
yfeN	-0.270768	0.598379
yfeY	0.566895	0.12804
yfgA	-3.52737	1.12633e-19
yfgD	-3.02677	6.38965e-08
yfgG	-2.00585	0.00111725
yfgL	-2.31284	1.03231e-05
yfgM	-2.26202	0.000113696
yfhB	0.866039	0.0828596
yfiA	1.97803	3.29528e-10
yfiF	0.538243	0.3769
yfiO	-1.63236	2.53415e-08
yfiQ	0.524835	0.334583
yfjD	-0.231637	0.580375
ygbE	-1.51944	0.0112972
ygcM	-1.90073	0.00174102
ygeD	0.507935	0.388624
yggA	-0.231775	0.649501
yggE	-0.6926	0.0841355
yggT	-0.0961471	0.833601
yghU	-0.161032	0.71521
ygiW	0.243914	0.703712
yhbG	-2.41901	2.55583e-11
yhcP	-1.11799	0.000811326
yhcQ	0.208729	0.703469
yhdA	-0.946888	0.0156874
yhdH	0.254395	0.611312
yhdT	0.189936	0.823793
yhgN	2.94909	1.61035e-08
yhhK	1.01393	0.00605517
yhhL	0.877135	0.00984069
yhhN	1.37489	0.000359109
yhhQ	-0.445644	0.369202
yhjA	0.32835	0.53099
yhjK	0.245408	0.642023
yhjW	-1.31933	0.00679137
yiaD	0.0315529	0.950953
yiaF	0.752561	0.191664
yicN	0.676696	0.326151
yidC	-3.55303	3.50008e-08
yidE	-0.0314475	0.953605
yieG	-0.756986	0.0629396
yieM	-1.67547	0.00123797
yigM	1.50681	0.000899501
yihN	0.931355	0.0407791
yijD	0.672912	0.141031
yjaH	-1.58641	0.001165
yjbA	-0.743981	0.0912727
yjcD	-1.13772	0.0594139
yjcE	0.658381	0.262005
yjjP	0.196202	0.638313
ylaC	2.49723	1.45552e-06
ymfC	1.9175	0.000269409
ymoA	2.95818	7.30237e-06
ynbB	-0.323332	0.509088
ynbD	-0.714261	0.221459
yobD	1.91754	0.000215785
yohJ	1.07923	0.00257773
yohK	0.854702	0.0285657
ypo2083	0.093873	0.853291
ypo2742	-0.237238	0.475243
ypeI	1.42609	0.000118604
ypeR	1.54424	0.0229962
yplB	0.568695	0.0854476
ypmt1.01	NA	NA
ypmt1.02	NA	NA
ypmt1.03c	1.73047	0.000254848
ypmt1.04c	-0.510294	0.231765
ypmt1.05c	0.646587	0.286107
ypmt1.06c	0.70113	0.0400901
ypmt1.07c	1.28074	0.0479525
ypmt1.08c	0.335846	0.698596
ypmt1.09c	-1.88548	0.0111204
ypmt1.10c	0.188469	NA
ypmt1.11c	1.63005	1.1574e-06
ypmt1.12c	-1.52151	0.0502426
ypmt1.13c	-2.93513	0.000224013
ypmt1.14c	-0.116152	0.817675
ypmt1.15c	-0.673458	0.434555
ypmt1.16c	0.730324	0.360404
ypmt1.17c	-2.28504	NA
ypmt1.18c	-1.44516	0.00552391
ypmt1.19c	1.25026	0.0197928
ypmt1.20c	0.18644	0.774093
ypmt1.21c	0.114981	0.891606
ypmt1.22c	0.789379	0.138286
ypmt1.23c	0.70166	0.188981
ypmt1.24c	-0.799132	0.173386
ypmt1.25Ac	1.67508	0.00092182
ypmt1.25c	-0.091477	0.862392
ypmt1.26Ac	-0.0925369	NA
ypmt1.26c	-0.629257	0.187523
ypmt1.27c	0.987712	0.261226
ypmt1.28c	1.78442	0.0671709
ypmt1.29c	1.23671	NA
ypmt1.30	0.435384	0.154928
ypmt1.31	-0.326101	0.4196
ypmt1.32	-1.51406	6.09147e-05
ypmt1.33	0.13373	0.831082
ypmt1.34	1.80258	0.00509952
ypmt1.34A	0.155532	0.846556
ypmt1.34N	-0.458435	0.571526
ypmt1.35c	1.41143	0.00665713
ypmt1.35N	1.37172	0.0449765
ypmt1.36c	2.83899	1.53817e-08
ypmt1.37c	-0.91434	0.179794
ypmt1.38c	-0.772561	0.106095
ypmt1.39c	0.598736	0.145154
ypmt1.40Ac	0.884019	0.224548
ypmt1.40c	-0.0650479	0.889207
ypmt1.41c	-0.131326	0.790014
ypmt1.42	-1.46398	0.046582
ypmt1.42Ac	0.56852	0.258691
ypmt1.43c	1.03369	0.0227595
ypmt1.44	3.25707	1.09603e-17
ypmt1.45c	3.29179	2.87943e-07
ypmt1.46Ac	2.21188	0.0119799
ypmt1.46Bc	0.946377	NA
ypmt1.46c	4.18548	3.18155e-14
ypmt1.47c	1.55213	0.00704462
ypmt1.48c	2.07653	2.01431e-07
ypmt1.49Ac	1.96654	NA
ypmt1.49c	0.252654	0.615721
ypmt1.50Ac	-0.102878	NA
ypmt1.50c	-0.460009	0.416585
ypmt1.51c	-0.432164	NA
ypmt1.52c	0.724192	0.0503212
ypmt1.53c	4.0591	2.62327e-07
ypmt1.54	3.8242	1.24569e-06
ypmt1.55c	3.80223	6.05491e-13
ypmt1.57c	0.68944	NA
ypmt1.58c	NA	NA
ypmt1.59c	0.0626187	0.960775
ypmt1.60c	1.37718	0.203445
ypmt1.61c	0.0296324	NA
ypmt1.61N	-0.611677	NA
ypmt1.62c	0.552104	NA
ypmt1.63Ac	0.0755039	NA
ypmt1.63c	-0.687271	NA
ypmt1.64c	0.528975	NA
ypmt1.64N	0.953862	NA
ypmt1.65	2.17313	6.68823e-09
ypmt1.66c	2.6377	5.78051e-13
ypmt1.68A	4.73449	1.29105e-25
ypmt1.69	4.24605	9.63587e-21
ypmt1.70	2.33315	8.35317e-05
ypmt1.71	2.46045	8.76475e-06
ypmt1.72c	0.314337	0.439726
ypmt1.73	1.56346	0.00179306
ypmt1.74	-2.38545	0.00394949
ypmt1.75c	-1.5283	0.00675886
ypmt1.76	1.43205	0.108797
ypmt1.76A	-0.0335124	NA
ypmt1.79c	1.22086	0.000169131
ypmt1.80c	2.98197	1.31316e-12
ypmt1.81c	-0.938974	0.109608
ypmt1.84	-3.24161	0.000116769
ypmt1.86A	0.835178	0.183316
ypmt1.86c	1.46267	8.34566e-07
ypo0001	-0.239478	0.694795
ypo0005	1.88184	2.62262e-09
ypo0007	2.9721	5.91082e-20
ypo0009	-0.235917	0.518191
ypo0010	2.1742	7.30797e-08
ypo0010a	-0.00491599	NA
ypo0011	1.90781	0.000178324
ypo0013a	-0.106984	0.820698
ypo0014	0.0316796	0.934962
ypo0020	1.25153	0.019347
ypo0027	0.801179	0.111743
ypo0029	-0.220471	0.618768
ypo0030	-2.22456	NA
ypo0032	-1.13054	4.11646e-05
ypo0033	-0.32099	0.501961
ypo0034	-0.737396	0.124382
ypo0042	-2.22586	0.000501186
ypo0043	-1.99089	2.81546e-06
ypo0063	-0.115306	0.828816
ypo0064	-0.262609	0.627483
ypo0065	-1.76199	0.000115446
ypo0069	-0.504873	0.359906
ypo0071	-2.16372	0.000121393
ypo0072	1.17635	0.00021341
ypo0076	-0.469702	0.406659
ypo0080	-0.0574271	0.895477
ypo0081	0.504255	0.304709
ypo0082	1.15632	5.60145e-05
ypo0083	1.74803	2.85801e-05
ypo0084	-0.378314	0.514841
ypo0086	1.39653	0.0146836
ypo0087	0.920102	0.0175722
ypo0093	0.656514	0.166523
ypo0096	-0.869301	NA
ypo0099	1.7675	0.000217732
ypo0100	0.0131787	0.981218
ypo0101	0.955936	0.403241
ypo0102	0.555736	0.228561
ypo0112	0.283631	0.483119
ypo0118	3.17826	1.99367e-13
ypo0119	-0.875839	0.108797
ypo0127	1.25743	0.0178777
ypo0128	0.536443	0.305719
ypo0130	-0.489238	0.266353
ypo0131	-1.6882	2.48491e-08
ypo0134	-2.08098	7.1871e-07
ypo0141	0.00458616	0.991856
ypo0142	-0.42634	0.434421
ypo0146	-1.54244	1.55312e-05
ypo0147	-2.47285	0.000375594
ypo0148	-0.964097	0.0663029
ypo0149	-0.992859	0.0876884
ypo0153	0.383478	0.336682
ypo0163	0.0313852	0.944065
ypo0164	-0.29198	0.492518
ypo0165	-0.362371	0.514581
ypo0166	0.740743	0.0831647
ypo0168	1.98679	3.77712e-06
ypo0172	-0.862162	NA
ypo0174	-0.639456	0.0703793
ypo0176	1.00394	0.00661147
ypo0177	2.27269	1.0148e-08
ypo0179	-0.022367	0.968686
ypo0180	1.72852	5.2275e-05
ypo0181	1.22715	0.0534657
ypo0186	-0.940198	0.00952067
ypo0187	-0.448662	0.408132
ypo0190	-1.31795	0.000139266
ypo0192	-1.56842	0.000999251
ypo0194	2.31116	1.79252e-12
ypo0196	1.01814	0.0111204
ypo0197	-1.20965	0.00510925
ypo0198	-2.28448	2.62508e-14
ypo0199	-2.7927	8.3542e-21
ypo0237	0.964404	0.0210031
ypo0240	-2.04593	3.17388e-06
ypo0243	-0.21696	0.691672
ypo0244	1.25037	7.64292e-05
ypo0245	1.41169	0.000153829
ypo0245a	-0.355942	0.490861
ypo0247	-0.504604	0.399138
ypo0248	NA	NA
ypo0250	-0.00735793	0.990502
ypo0252	-3.74647	2.38844e-08
ypo0255	0.296462	0.597586
ypo0256	1.27676	0.0108924
ypo0257	0.508825	0.388624
ypo0258	0.425311	0.382323
ypo0259	2.11502	0.000759515
ypo0260a	1.05815	0.30415
ypo0261	-0.601274	0.522701
ypo0262	1.42605	0.0265552
ypo0263	-0.489793	0.414078
ypo0264	0.9254	0.26501
ypo0265	0.240666	NA
ypo0266	-0.148113	0.77718
ypo0267	0.059318	NA
ypo0268	-0.97026	NA
ypo0269	0.0417883	0.951419
ypo0270	0.98831	0.134724
ypo0271	-0.094084	0.889806
ypo0272	0.216669	0.721774
ypo0273	2.3392	1.011e-13
ypo0274	-0.0291068	0.974799
ypo0275	0.447041	0.389798
ypo0276	1.4553	0.00130134
ypo0277	2.55423	0.00022562
ypo0284	-0.51388	0.279974
ypo0285	-1.48268	0.00868551
ypo0286	0.0953646	0.843453
ypo0287	-0.388401	0.714577
ypo0288	1.90452	9.74748e-11
ypo0289	-1.38112	0.000162041
ypo0290	-0.980447	0.144597
ypo0291	-0.0833002	0.816951
ypo0292	-0.140806	0.816581
ypo0293	1.09529	0.000864071
ypo0301	0.479877	0.480528
ypo0302	0.235092	0.528902
ypo0303	0.912159	0.128763
ypo0304	0.748857	0.245031
ypo0306	2.19245	0.000590133
ypo0308	0.601213	0.085335
ypo0309	1.53106	0.0103077
ypo0315	1.81128	0.00401615
ypo0316	1.03968	0.0144309
ypo0323	0.69846	0.0565851
ypo0326	-0.535244	0.215797
ypo0327	0.028758	0.951419
ypo0331	0.726034	0.43634
ypo0337	-1.55414	0.000442833
ypo0338	0.628753	0.535598
ypo0339	1.41093	0.028757
ypo0341	0.577647	0.0944719
ypo0342	0.610229	0.25197
ypo0346	3.50971	2.91775e-28
ypo0352	-2.69508	3.22427e-09
ypo0353	-0.862185	0.0695336
ypo0363	-1.60033	2.06628e-05
ypo0365	-1.9433	6.78577e-08
ypo0367	-0.390495	0.455041
ypo0368	2.60591	0.000403519
ypo0369	0.558076	0.36679
ypo0370	-0.792776	0.0151441
ypo0377	-4.13894	2.26951e-07
ypo0379	0.752224	0.0456144
ypo0381	-1.32707	0.0396913
ypo0384	-0.655446	0.263779
ypo0385	-0.260202	NA
ypo0387	-0.683267	0.0238319
ypo0388	-1.548	0.000116268
ypo0391	-0.109964	0.90094
ypo0392	-2.42164	0.0033799
ypo0392a	3.3899	1.20686e-11
ypo0393	-1.75757	0.0818789
ypo0394	-0.931591	0.254449
ypo0394a	1.2729	0.0340526
ypo0396	-0.774588	0.0694012
ypo0397	-0.578525	0.232654
ypo0398	0.151785	0.725609
ypo0399	1.63287	9.09452e-06
ypo0400	0.586972	0.246299
ypo0401	-1.74147	0.00608825
ypo0402	1.93269	0.000447844
ypo0403	0.838876	0.194716
ypo0404	2.16527	2.56038e-11
ypo0405	-0.500814	0.152929
ypo0406	-1.62243	0.00611469
ypo0407	-3.40496	3.44781e-07
ypo0408	-3.15664	4.25339e-10
ypo0409	-3.29312	1.80392e-11
ypo0410	-2.02694	0.00251174
ypo0411	-0.549136	NA
ypo0412	0.669828	0.352046
ypo0415	-1.64613	NA
ypo0416	-3.96126	2.16357e-10
ypo0417	-1.05774	0.0350239
ypo0419	1.60849	0.00149501
ypo0420	0.816751	0.0720435
ypo0421	-0.905112	0.0775468
ypo0422	0.866177	0.134128
ypo0424	1.24757	0.00703372
ypo0426	-0.439462	0.519036
ypo0432	0.247945	0.532603
ypo0433	-0.182799	0.625043
ypo0434	-0.424847	0.385398
ypo0435	0.581456	0.256904
ypo0445	0.347881	0.519036
ypo0448	-0.85292	0.0947817
ypo0449	1.19269	3.25319e-05
[truncated: 1,717 more rows]

## Sheet: WtBfilmGlucose-WtBfilmGlycerol
Biofilm Y. pestis in Glucose vs. Biofilm Y. pestis in Glycerol
Gene ID	log2 Fold Change	False Discovery Rate Adjusted p Value
aas	-0.311907	0.387786
aat	-0.693148	0.000242192
accA	-1.22955	1.75714e-06
accB	-0.682193	0.174408
accC	-1.69287	0.00357199
accD	-1.98911	9.6027e-10
aceA	-2.14596	0.000779386
aceB	-2.29168	1.85079e-08
aceE	-1.2057	0.00455362
aceF	-1.10165	0.00491957
aceK	-2.18775	5.49023e-05
ackA	-1.03813	9.04482e-05
acnA	0.342774	0.315474
acnB	-0.0328688	0.9266
acpD	-0.495873	0.388532
acpP	-0.422521	0.142311
acpS	-0.498366	0.0901762
acrA	-1.22619	9.30824e-05
acrB	-1.48952	0.000491017
acrR	0.190147	0.558842
acs	-2.43572	8.35981e-07
actP	-2.04192	0.000325064
adhE	-0.505309	0.0686064
adk	-1.52549	1.85079e-08
aefA	-0.157804	0.471057
aer	0.729849	0.012216
agaZ	0.147042	0.573581
ahpC	-0.493287	0.0649906
aidB	1.26245	1.65772e-06
ail	-0.601945	0.0293605
alaS	-2.26818	1.33011e-11
alcA	0.560517	0.0317946
alcB	0.307121	0.247773
alr	-0.490609	0.00896591
amn	0.376535	0.105786
ampD	-1.33091	2.1608e-09
ampE	-1.32671	4.38745e-06
ampG	-0.0808736	0.743845
ampH	0.00496721	0.981847
ampM	-2.03409	2.98138e-14
amtB	-1.37923	0.0387759
anmK	0.206549	0.569781
ansA	1.08668	4.46243e-10
ansB	1.15073	0.00172129
ansP	-1.81684	0.000253923
apaG	-1.15026	8.87016e-05
apaH	-1.52795	1.79805e-08
apbA	0.826857	0.119291
apbE	-0.523267	0.0251426
apt	-2.82386	3.21993e-21
araA	-0.777099	0.00135562
araB	0.128684	0.699233
araC	0.612974	0.0231824
araD	-0.250468	0.374546
araF	-0.148518	0.676487
araG	-0.72767	0.002084
araH	-0.384966	0.220555
arcA	0.677895	0.00317336
arcB	2.08809	5.07533e-26
argA	-0.0790269	0.839444
argB	-0.130315	0.761169
argC	0.6991	0.00115934
argD	-0.54296	0.118358
argE	-0.496973	0.0797929
argG	-0.443748	0.282679
argH	-0.52342	0.128815
argI	-0.597314	0.224957
argR	1.88967	1.06669e-26
argS	-0.969183	0.000442282
arnT	-0.0705158	0.859108
aroA	0.576358	0.0457334
aroB	-1.60918	0.000166526
aroC	1.43386	3.56341e-08
aroE	0.560961	0.0183033
aroF	-1.18002	3.94137e-07
aroH	-0.3794	0.164882
aroK	-2.4368	1.92372e-08
aroL	-0.638514	0.135057
aroP	-0.660259	0.0112896
aroQ	-1.28429	0.00185456
arsB	0.930865	0.00548167
arsR	-1.56203	2.95734e-05
artI	-1.80196	0.000172
artM	-1.36428	0.000894125
artP	0.0772911	0.8576
artQ	-0.720624	0.0748318
asd	-0.267122	0.212693
asnA	-3.46582	5.67789e-47
asnB	-1.79281	0.00169435
asnC	-1.4305	9.49328e-11
asoB	0.53566	0.152972
aspA	-1.48678	0.035708
aspC	-1.7017	2.71496e-05
aspS	-0.573754	0.134636
asr	1.1571	0.00447238
astA	-1.6136	5.03451e-06
astB	-1.87915	7.393e-06
astD	-1.56019	0.000300245
astE	-0.951842	0.00476924
atpA	-2.60887	1.67638e-06
atpB	-2.37554	1.72525e-06
atpC	-2.18712	7.24562e-06
atpD	-2.80345	2.57841e-07
atpE	-2.31814	2.02393e-05
atpF	-2.29925	9.35053e-06
atpG	-2.18106	1.86635e-05
atpH	-2.37427	5.36381e-06
atpI	-1.72669	5.63177e-07
avtA	-0.65681	0.0629205
baeR	-0.80185	0.000867833
barA	-0.112762	0.691716
basR	-0.248435	0.339182
basS	0.0729627	0.85877
bcp	-0.825341	0.0207886
bcr	-0.398528	0.272172
betA	-0.302382	0.320992
betB	1.27436	2.70182e-05
betI	2.01364	6.7336e-17
betT	-0.0291715	0.912025
bfd	1.57317	1.59754e-06
bfr	1.27963	0.000592084
bgaB	-1.04124	0.00190298
bglA	1.78731	1.29723e-05
bglB	0.855089	0.000240636
bioA	-0.569019	0.0710112
bioB	-0.511455	0.193649
bioC	-1.23493	0.00893143
bioD	-0.80057	0.00044742
bioF	-0.647894	0.181693
bioH	-0.197144	0.599689
bipA	-2.09641	1.25856e-07
birA	-0.397966	0.328727
bisC	0.0747395	0.793545
bolA	2.3334	1.70203e-08
brnQ	-0.178599	0.641031
btuB	1.21384	1.37324e-05
btuC	-1.25577	6.47835e-07
btuD	-0.70268	0.00624508
btuE	0.190796	0.415328
btuF	0.0827413	0.749406
btuR	-0.194041	0.421428
caf1A	-1.25364	0.0408584
caf1M	2.00446	6.64454e-06
cafA	0.152009	0.732824
carA	-3.1225	2.41201e-16
carB	-1.53397	0.00176639
cca	-0.0406023	0.845798
ccmA	-1.14617	0.00324854
ccmB	-1.22765	0.00624508
ccmC	-0.0574671	0.911995
ccmD	-1.21	0.000450218
ccmE	-0.65446	0.065433
ccmF	-0.285568	0.353847
ccmG	-0.78756	0.0532745
ccmH	0.54291	0.0753415
ccrB	-0.23223	0.657362
cdd	-1.84859	8.70123e-09
cdh	0.873839	0.00455362
cdsA	-0.631117	0.0330907
celA	1.36464	1.53962e-11
celB	1.1004	1.11078e-06
celC	0.276376	0.215845
celD	-0.134823	0.629798
cfa	1.14861	3.79082e-05
chaA	-0.993856	0.008444
cheA	-0.684374	0.0355387
cheB	-0.367836	0.306527
cheD	0.437163	0.159653
cheD2	0.251798	0.200898
cheM	0.0401652	0.921196
cheR	-0.529914	0.206756
cheW	-0.840135	0.00444656
cheY	-1.00599	0.0598454
cheZ	-0.813772	0.0274935
clpA	0.86392	0.00192426
clpB	0.101653	0.839667
clpB2	-0.635417	0.00793014
clpB3	-0.321967	0.559956
clpB5	0.405225	0.0670346
clpP	0.379567	0.114625
clpS	1.93992	4.4004e-12
clpX	0.920242	1.36213e-05
cls	0.236593	0.250516
cmk	-1.02258	7.53562e-06
cmr	-1.5041	3.19512e-06
coaA	-2.27051	3.44957e-08
coaD	0.0631721	0.845967
coaE	0.216395	0.429735
cobB	-0.736489	0.112812
cobS	0.156896	0.641781
cobT	-0.339049	0.210977
codA	0.522583	0.018137
copA	0.928942	0.136549
copR	0.357943	0.257736
corA	-2.09928	2.23966e-08
corE	-0.160882	0.591481
cpdB	1.10129	2.18431e-05
cpxA	0.207652	0.460359
cpxP	0.324262	0.282679
cpxR	0.90273	0.0123746
crcB	-0.888514	0.000484343
creA	0.0639581	0.78792
creB	0.799212	0.00216359
creC	0.688639	0.00329002
creD	-0.37656	0.0355726
crgA	-0.806639	0.0821853
crl	-1.42555	3.92306e-06
crp	1.17022	0.00345045
crr	-0.0319043	0.926426
cru	1.09299	1.16524e-06
cscR	0.861579	6.5881e-05
cspa1	0.986088	0.00269935
cspa2	-0.532703	0.0987802
cspB	-0.267667	0.637898
cspC	0.946404	0.00580875
cspD	-1.04844	0.000484051
cspE	0.501566	0.150072
csrA	0.660772	0.0306642
cstA	-1.86831	5.35769e-05
cueR	2.28402	3.42524e-09
cutC	-0.55006	0.0955386
cutF	1.36483	1.02607e-11
cvpA	-1.91867	2.44305e-06
cyaA	-0.274965	0.38096
cyaB	1.67094	3.72149e-15
cyaY	-0.177032	0.471544
cybB	-1.3714	0.00197915
cybC	-1.04823	0.064234
cycA	0.775054	7.5793e-06
cydA	-0.81418	0.00252652
cydB	-1.1727	0.0120593
cydC	-0.752458	0.0725142
cydD	-0.935508	0.025863
cyoA	-0.612214	0.195481
cyoB	-0.0983931	0.834627
cyoC	-0.30081	0.495309
cyoD	-0.467214	0.238171
cyoE	-0.767678	0.0517241
cysA	-1.61467	6.81572e-06
cysB	0.578143	0.0143525
cysC	1.53028	5.35955e-12
cysD	-0.199644	0.515552
cysE	-0.53848	0.162774
cysG	0.061345	0.81709
cysI	-2.21118	1.49132e-07
cysJ	-1.55962	0.00698485
cysK	-2.47875	1.0897e-05
cysM	0.618533	0.0149568
cysN	-0.185689	0.484434
cysP	-1.2717	0.0254006
cysQ	0.851177	0.00263242
cysS	1.46611	8.69208e-11
cysT	-0.496398	0.203747
cysW	-0.601264	0.0950466
cysZ	0.0607412	0.824629
cytR	0.868617	0.00510297
dacA	-1.94069	2.51286e-10
dacB	-0.299214	0.138864
dacC	0.679173	0.00136434
dadA	-0.024344	0.953698
dalD	0.570315	0.113329
dam	-1.1784	8.92464e-05
dapA	-0.690906	0.0109091
dapB	1.05799	1.53048e-05
dapD	-0.0898367	0.837098
dapE	-0.426283	0.316238
dapF	-0.0443666	0.8576
dapX	-1.272	8.5529e-05
dbpA	-0.935353	0.000387516
dcd	-0.727222	0.0112481
dcrA	-1.28213	0.0188563
dcrB	1.20002	0.000108378
dctA	-0.470689	0.37127
dcuA	0.282616	0.437743
ddg	-1.10525	1.2619e-05
ddhA	-0.78284	0.0184507
ddhC	-0.300439	0.392889
ddhD	-0.0143387	0.972144
ddl	-1.51729	0.00751628
deaD	-2.34011	6.43055e-12
dedA	-2.85692	4.57215e-13
dedD	-0.772752	0.0438149
def	1.87631	2.53063e-21
degQ	2.70885	2.09536e-08
degS	-1.46263	5.90627e-09
deoB	1.1179	6.47357e-05
deoC	-0.147683	0.505856
deoD	0.549296	0.0136595
deoR	1.69856	5.67944e-09
dfp	-0.0733795	0.820143
dgkA	1.20125	4.65563e-07
dgt	1.64944	2.66928e-10
dhaK	1.83932	1.92343e-09
dinA	-0.366118	0.0582036
dinG	0.469706	0.0258183
dinI	0.828013	0.0103804
dinP	-0.134493	0.597405
dipZ	1.07865	2.69915e-06
djlA	-0.822353	0.00249165
dkgA	1.02165	4.40779e-05
dkgB	0.0488799	0.914779
dksA	-1.92187	3.09416e-10
dld	-0.460346	0.232195
dmsA	0.225452	0.413676
dmsB	-0.184652	0.57675
dmsC	-0.778988	0.000819976
dnaA	-1.52316	1.5842e-10
dnaB	0.114194	0.584988
dnaE	-0.257463	0.386405
dnaG	-0.966953	0.00178853
dnaJ	0.450643	0.440673
dnaK	1.20943	0.00478196
dnaN	-1.37587	9.19535e-05
dnaQ	0.871195	5.86114e-06
dnaX	0.73661	0.00869254
dppA	-0.48066	0.0210689
dppB	-0.713829	0.0568324
dppC	0.6316	0.0631497
dppD	-1.29876	0.00493168
dppF	-0.361976	0.181554
dps	0.6477	0.0234903
dsbA	-0.834416	0.0339262
dsbB	-0.494783	0.128856
dsbC	-0.759626	0.0314812
dut	-0.631648	0.0821462
dxr	0.4533	0.0298465
dxs	-0.110949	0.735752
eco	-1.69226	0.000674676
ecpD	0.585123	0.203747
eda	-0.487463	0.0956214
edd	-0.503174	0.0691375
efp	-3.80782	2.09929e-27
elaB	0.468043	0.414839
elbB	-0.197643	0.613444
emrA	-1.37772	0.00060774
emrB	-0.932162	0.0252689
emrR	-0.344658	0.50607
endA	0.0534629	0.881473
engA	-0.95013	0.013976
engB	2.13318	8.81991e-23
eno	-2.34555	5.76065e-11
envB	-2.52356	5.93158e-36
envZ	-2.08495	8.53854e-22
epd	0.969396	2.08279e-06
era	-1.43656	6.69765e-05
exuR	-0.959393	6.47469e-05
exuT	0.0044951	0.989155
fabA	-1.25087	4.20761e-05
fabB	-0.349562	0.203432
fabD	-1.33546	0.000788576
fabF	-2.57023	2.58382e-23
fabG	-1.2896	5.77612e-06
fabH	-1.41677	0.000112651
fabZ	-3.16432	4.94707e-14
fadA	-1.40547	0.00392842
fadB	-1.28852	3.21993e-05
fadD	1.66867	5.15047e-09
fadE	0.491382	0.237641
fadH	1.21475	0.00193776
fadI	-0.879928	0.00894691
fadJ	-1.60191	0.000609173
fadL	-2.61291	1.27778e-15
fadR	-0.25536	0.467658
fbaA	-1.24721	0.00212139
fbp	0.0932236	0.813909
fcuA	-0.383852	0.0755069
fdhD	0.29247	0.142516
fdhE	-2.19906	1.42294e-09
fdhF	-0.495382	0.0504646
fdoH	-0.0568784	0.89644
fdoI	-1.45151	0.00123585
fdx	0.0282379	0.90136
feoA	4.26374	1.82967e-49
feoB	1.9284	1.45981e-12
ffh	-1.33246	6.96939e-07
fhuB	0.236684	0.559751
fhuC	1.18847	0.000215716
fhuD	-0.30974	0.373615
fieF	0.305063	0.121576
fipA	1.28368	3.36343e-10
fis	-2.29826	2.97845e-06
fklB	-1.48592	1.06558e-07
fkpA	-0.792646	0.0104998
fkpB	-1.83352	0.000259812
flaA1	0.706589	0.0324907
flaA2	-0.943818	9.49069e-05
flaA3	-0.821936	0.0147343
flaL	-0.687432	0.101016
flbD	0.827954	0.0115982
fldA	-0.534477	0.0181438
fldB	0.137169	0.690633
flgA	-0.630555	0.032964
flgB	-0.0863018	0.815133
flgC	0.655384	0.185483
flgD	0.502087	0.0771079
flgE	-0.368729	0.172112
flgF	-1.22024	0.0569812
flgG	-2.20925	1.38542e-15
flgH	-1.32008	6.79262e-08
flgI	-0.783785	0.0009602
flgJ	-0.887227	0.0013618
flgK	0.554918	0.0427223
flgL	1.04611	8.68166e-05
flgM	0.3749	0.193595
flgN	1.29448	6.56019e-08
flhA	-0.90767	0.000332098
flhB	-0.889336	3.76138e-05
flhC	-1.1352	0.0135789
flhE	0.341272	0.448095
fliA	0.232928	0.39471
fliC	-0.231807	0.308524
fliD	0.472422	0.165068
fliE	-0.126723	0.720197
fliF	-0.274462	0.339003
fliG	-0.127389	0.666682
fliH	0.670067	0.0977804
fliI	0.0401817	0.926982
fliJ	-0.736721	0.0510897
fliK	0.545113	0.353847
fliL	-0.488702	0.112929
fliM	0.576397	0.279208
fliN	0.724648	0.120817
fliO	0.363647	0.437851
fliP	0.0158173	0.963359
fliQ	-0.0936494	0.820143
fliR	0.590835	0.133283
fliS	0.667512	0.101835
fliT	0.2317	0.582409
fliY	-0.948681	0.016346
fliZ	0.826302	0.032964
flk	-0.365189	0.128887
fmt	0.21676	0.478439
fnr	2.33118	7.25612e-21
focA	0.848746	0.000146511
folA	-1.2237	8.95252e-08
folB	0.170676	0.708862
folC	-1.46794	5.9904e-06
folD	-1.84143	3.22716e-08
folE	-1.67121	1.12128e-09
folK	-0.733666	0.0418548
folP	-0.0302326	0.936757
fpr	0.562015	0.0723707
frdA	-0.223367	0.597682
frdB	-0.693775	0.0973411
frdC	-0.533204	0.250294
frdD	-0.651691	0.129824
fre	-2.03131	2.96063e-07
frr	-0.782461	0.0337655
frsA	-2.45326	3.91169e-08
fruA	0.670583	0.058897
fruB	2.40581	3.95843e-06
fruK	0.150442	0.756736
fruR	-1.84795	2.56827e-06
fsr	1.25718	4.18437e-05
ftn	0.610882	0.0216325
ftsA	-1.70577	0.000444037
ftsB	-0.535937	0.0126255
ftsE	-0.822953	0.048139
ftsI	-1.86757	4.95346e-05
ftsK	-0.696322	0.0473574
ftsL	-1.66306	0.000263932
ftsN	-0.840353	8.61296e-05
ftsQ	-2.02782	0.00228218
ftsW	-1.67784	0.00204117
ftsX	-1.02274	0.0153364
ftsY	0.048468	0.838645
ftsZ	-2.60756	2.87333e-05
fucR	2.8949	1.20433e-25
fumA	0.586924	0.151873
fur	1.09812	0.00293642
fusA	-2.71662	1.38278e-10
fxsA	0.416318	0.189023
fyuA	-1.12803	0.0130155
galE	1.1522	0.000202353
galF	0.610334	0.052914
galK	-0.847643	0.0274935
galR	2.12058	1.05276e-28
galT	0.0627789	0.876183
galU	1.54266	4.95434e-08
gapA	-0.884761	0.0031693
gatY	2.27031	2.087e-18
gcp	-0.940488	6.33815e-05
gcsH	-1.91646	0.00163069
gcvA	0.0582525	0.846552
gcvP	-2.55351	4.74668e-05
gcvR	0.171684	0.565248
gcvT	-2.32573	0.000112961
gdhA	0.0448062	0.865802
genX	-0.319138	0.200007
gidA	-0.398886	0.0995146
gidB	-0.444988	0.233746
glgA	1.07004	2.20188e-07
glgB	0.575303	0.189231
glgC	-0.946555	0.0324269
glgP	-1.43551	0.00256907
glgX	-0.260248	0.68307
glk	0.128627	0.656956
glmM	-0.638896	0.0466749
glmS	-1.23904	0.00219202
glmU	-1.38193	0.000126127
glnA	-1.56853	NA
glnB	-0.224427	0.295616
glnD	-0.792756	0.00467834
glnE	-0.417032	0.228198
glnG	0.664658	0.031511
glnH	0.110024	0.822134
glnK	-2.17708	NA
glnL	0.464567	0.0714228
glnP	-1.15833	3.89232e-05
glnQ	-1.13067	6.731e-06
glnS	-1.92426	2.95088e-15
gloA	-0.27854	0.510003
gloB	-0.532385	0.0481888
glpA	2.57823	3.53375e-25
glpB	1.06047	0.000208469
glpC	-0.0615775	0.868898
glpD	3.96492	4.21299e-47
glpE	0.0737994	0.865065
glpF	3.14973	1.18623e-15
glpG	-0.489098	0.110144
glpM	0.749779	0.0183694
glpQ	0.553655	0.147857
glpR	-0.416707	0.116508
gltA	0.330787	0.250694
gltB	-0.630529	0.0192385
gltC	-1.05391	0.00116382
gltD	0.0868386	0.804345
gltJ	-2.48512	1.07428e-16
gltK	-2.39909	3.06561e-12
gltL	-2.112	4.43152e-06
gltP	-0.699256	0.00325171
gltX	-1.14258	9.31574e-07
glxK	0.389006	0.323004
glyA	-0.662907	0.00476465
glyQ	-2.64895	5.73439e-07
glyS	-1.27187	0.00162415
gmhA	1.13918	2.62107e-07
gmk	-0.0337446	0.885444
gnd	-2.28132	2.40404e-09
gntM	0.826306	0.103468
gntP	0.00921089	0.976853
gntR	-0.0173333	0.947722
gntV	-1.05355	0.0164136
goaG	0.794542	0.00197915
gor	-0.81125	0.00267048
gph	-1.10274	0.0018212
gpmA	1.21526	0.00020208
gpmB	0.37873	0.0504646
gpsA	-0.494725	0.159812
gpt	-0.750571	0.0370736
gptB	0.207576	0.662961
greA	-1.20494	1.92627e-05
greB	1.32316	6.79926e-06
groEL	-1.70084	0.000326084
groES	-1.53894	0.00610549
grxA	-2.74032	2.88383e-32
grxC	-1.05442	0.00036143
gshA	-0.503104	0.0260275
gshB	-0.502828	0.207789
gsk	-1.00724	5.71905e-05
gsrA	-0.8951	0.0035312
gst	-0.466822	0.18555
guaA	-1.87177	1.11528e-10
guaB	-2.70034	4.68636e-10
guaC	0.205277	0.517401
gutB	1.85175	1.84511e-14
gyrA	-0.00869246	0.980697
gyrB	1.80192	2.68391e-09
hcaT	0.455732	0.0716562
hcp	1.57204	1.92567e-07
hcr	-0.219525	0.507494
hdeB	-3.5763	6.35855e-10
hdeD	2.16012	3.6937e-09
helD	0.398549	0.095714
hemA	-0.306754	0.157193
hemB	1.15585	6.63375e-08
hemC	0.247683	0.463349
hemD	0.118381	0.636677
hemE	1.33905	8.67497e-06
hemF	-1.16925	0.00214062
hemG	-0.0987123	0.828597
hemH	-0.694114	0.0261297
hemL	-0.777306	0.00013752
hemN	-0.0988488	0.793122
hemX	0.354519	0.0951588
hemY	-0.911144	0.00637902
hepA	-0.900424	0.000428647
hexA	0.17194	0.425719
hexR	2.65792	3.0604e-24
hflB	-0.460841	0.107802
hflC	-3.15276	1.90641e-15
hflK	-2.69048	2.0094e-07
hflX	-2.38559	5.98453e-07
hfq	0.201342	0.424785
hisA	-0.91276	0.00979434
hisB	-1.30724	0.00109586
hisC	-1.69419	0.00234588
hisD	-1.15781	0.0659655
hisF	-1.07219	0.000270999
hisG	-0.177972	0.736883
hisH	-1.18629	0.00711549
hisI	-1.55837	1.18159e-07
hisJ	-1.03817	0.00555618
hisM	1.2987	6.18159e-07
hisP	0.46801	0.100544
hisQ	-0.209447	0.620649
hisS	-0.925799	0.00503948
hmp	0.172487	0.491826
hmsF	-2.24486	4.19912e-07
hmsH	-0.924967	0.012076
hmsR	-1.97038	3.8996e-06
hmsS	-2.16946	3.32478e-05
hmsT	1.97508	3.15099e-06
hmuR	0.283576	0.248739
hmuS	0.246873	0.463349
hmuT	-0.778288	0.098365
hmuU	-1.10829	0.00568436
hmuV	-0.616486	0.0313997
hmwA	0.945035	0.00107602
hmwC	1.18881	0.000370984
hns	-0.267678	0.367764
hofB	-0.50306	0.0214453
hofC	1.34551	1.22082e-09
hofQ	0.0656576	0.8576
holA	-1.87219	2.3518e-06
holB	-0.16902	0.56352
holC	-1.35653	0.00154071
holD	-0.439471	0.0333521
holE	0.665449	0.00490395
hpaB	0.106409	0.736883
hpaC	-0.323034	0.168179
hpaD	-0.876259	0.0592182
hpaE	0.0576046	0.912293
hpaF	-0.784953	0.0545055
hpaH	-1.09829	0.0139251
hpaI	-1.22729	0.00140335
hpaR	1.86774	7.92357e-17
hpaX	-0.274548	0.312416
hpmB	0.855137	0.0107213
hpt	0.333161	0.237167
hrpA	-0.088161	0.653405
hrpB	1.78316	9.29482e-09
hscA	-1.14394	0.0148889
hscB	-0.189231	0.622871
hslI	1.52668	2.4229e-05
hslJ	0.764113	0.0111924
hslO	-0.750006	0.0116
hslR	-0.603894	0.0415612
hslU	0.943665	2.74778e-05
hslV	0.485255	0.237092
htpG	-1.17647	5.68581e-05
htpX	1.17346	0.0221038
htrE	0.234066	0.516029
hupA	-0.654071	0.0184857
hupB	-3.37435	4.54447e-12
hutC	1.50785	1.3551e-07
hutG	1.14746	0.0524536
hutH	-0.187689	0.804346
hutI	2.13078	2.3567e-05
hutU	1.49341	0.00174344
hxuB	1.09781	0.0024682
hydN	-1.56566	0.000526002
ibeB	-0.49837	0.0228775
ibpA	0.447773	0.564493
ibpB	-0.258457	NA
icc	0.557165	0.0749182
icdA	-0.533584	0.193046
iciA	-0.314899	0.399775
idnO	-0.236307	0.384835
ihfA	-0.270697	0.614243
ihfB	-0.409209	0.157319
ileS	-1.60572	0.000268805
ilvA	-1.92139	0.00014028
ilvB	-1.74052	1.81296e-07
ilvC	-3.27	6.9219e-28
ilvD	-2.23228	5.69796e-05
ilvE	-1.66965	3.26208e-08
ilvG	-1.26905	0.00568436
ilvH	-0.472674	0.137277
ilvI	0.823989	0.0221038
ilvM	-1.88942	1.19068e-09
ilvN	-1.87853	9.03835e-09
ilvY	2.0569	1.0173e-07
imm	1.70852	0.00193396
imp	-1.25388	1.91258e-13
infA	-4.17404	1.45125e-20
infB	-1.36557	0.00242156
infC	-0.387289	0.191001
insA	1.8684	2.38782e-09
insB	0.556172	0.185563
int	-1.00068	0.00503948
intB	-3.02568	5.54508e-22
ipk	-1.95472	6.84045e-08
irp1	0.139666	0.862195
irp2	0.236021	0.762618
irp3	-0.457119	0.605125
irp4	0.0251417	0.972153
irp5	-0.673721	0.39689
irp6	0.407714	0.473796
irp7	0.050663	0.955247
irp8	0.183742	NA
iscA	-0.358431	0.560624
iscS	-0.401443	0.443324
ispA	-0.542428	0.0391526
ispB	1.42358	2.87223e-08
ispD	-0.201682	0.419365
ispF	0.433307	0.0220941
ispG	-2.1168	6.23818e-06
ispH	-2.00972	4.17718e-05
ispZ	0.373738	0.102179
iucB	0.250405	0.531734
iucC	-0.387836	0.237641
iucD	-1.36347	4.4121e-05
iutA	-0.223493	0.323946
katA	-0.440614	0.0761992
katY	-1.5851	0.00433534
kbl	1.33059	0.000103434
kdgC	1.74955	4.15298e-08
kdgK	-1.19708	3.82675e-10
kdgR	0.298679	0.449154
kdpA	0.78888	1.90847e-05
kdpB	-0.112832	0.731099
kdpC	-0.19145	0.523722
kdpD	-0.168744	0.65068
kdpE	2.11407	9.51244e-29
kdsA	-0.496753	0.126282
kdsB	-0.320404	0.120799
kdtA	2.11793	2.21185e-20
kdtX	0.596593	0.0353854
kduD1	-1.23088	0.00108109
kduD2	1.00514	0.012216
kduI	0.420775	0.250809
kefB	-0.206393	0.407559
ksgA	-0.508799	0.0460211
lacI	2.2574	2.19974e-24
lacY	1.26491	0.000250462
lacZ	0.126656	0.553078
lamB	0.710163	0.0626338
lemA	1.32765	4.84045e-12
lepA	-1.09432	0.000143247
lepB	-0.567786	0.0394387
leuA	-0.598403	0.0838088
leuB	-1.03123	0.0261297
leuC	-1.62846	0.00241232
leuD	-0.488211	0.356695
leuO	0.685186	0.0961778
leuS	-2.28455	4.42531e-07
lexA	0.0593947	0.863396
lgt	-1.24978	1.32733e-08
ligA	-1.78845	2.0841e-05
ligB	0.0727565	0.81904
ligT	0.243864	0.317043
lipA	1.47897	2.07404e-11
lipB	-1.47937	1.57942e-08
livF	0.320536	0.168577
livG	-0.607945	0.131239
livH	-0.201826	0.607042
livJ	1.85392	4.81746e-06
livM	0.232252	0.564324
lldD	0.655593	0.063926
lnt	0.83233	0.021027
lolA	-0.0910685	0.796486
lolB	-1.93929	1.09729e-15
lolC	-1.16165	4.87053e-05
lolD	-2.32928	1.19732e-05
lolE	-0.968053	0.0028891
lon	-0.513799	0.171286
lpdA	-2.56159	5.33624e-07
lplA	-1.12776	0.000168255
lpp	-0.851817	0.00112497
lpxA	-2.1995	1.67732e-05
lpxB	-1.97817	2.02379e-05
lpxC	-0.192716	0.490546
lpxD	-1.97327	1.07677e-05
lpxK	-0.588042	0.160581
lrp	0.0524318	0.809257
lspA	-2.0324	3.14018e-06
ltaA	-0.383602	0.297024
luxS	-1.78437	5.57596e-09
lysA	0.895371	5.31875e-05
lysC	0.850391	0.000867833
lysP	-1.24242	3.81174e-05
lysR	2.00584	1.38278e-10
lysS	-1.61873	0.000414534
lyx	0.245882	0.322665
maeB	-0.00431626	0.989853
maf	-0.947991	1.91656e-05
malE	-0.138851	0.629798
malF	0.441031	0.0956214
malG	-0.501648	0.0210766
malK	-1.88743	0.000188645
malM	-0.529739	0.0604938
malQ	-0.961909	0.0037419
malS	0.337347	0.255798
malT	1.50246	5.74916e-14
malZ	0.404594	0.0564089
manA	0.697542	0.000125652
manB	0.690391	0.0467709
manC	0.31312	0.488566
manX	1.31371	3.70832e-06
manY	-0.226787	0.708862
manZ	-0.452142	0.455186
map	1.3396	3.22719e-05
marC	-0.132276	0.605125
mazG	-1.08435	3.44394e-05
mda66	-0.611247	0.060566
mdh	-0.537252	0.161436
mdlA	-1.80844	2.00046e-09
mdlB	0.248204	0.226598
menA	2.04644	2.16257e-20
menB	-0.617087	0.116247
menC	-1.09279	0.0106499
menD	-0.316322	0.488008
menE	-1.14504	0.00592616
menF	-0.387727	0.242756
menG	-0.28203	0.290395
mepA	-0.510536	0.37127
metA	3.39026	1.19207e-60
metC	1.19708	9.49687e-11
metE	2.35986	2.47805e-15
metF	4.68266	2.3192e-45
metG	-1.20821	0.00079935
metH	-0.398519	0.0764241
metJ	0.502131	0.0252689
metK	2.86393	2.33749e-15
metL	-0.657471	0.00897459
metN	1.16243	3.9702e-09
metQ	0.812313	4.95303e-05
metR	5.50792	1.22435e-150
mfd	0.360367	0.247778
mglA	-0.302956	0.506977
mglB	-0.0408905	0.946426
mglC	-0.827668	0.00529989
mgsA	0.71754	6.69765e-05
mgtB	0.0903835	0.746917
mgtC	-1.80992	3.13818e-06
mgtE	-1.23074	0.00376352
miaA	0.164877	0.570346
miaB	1.50798	4.76759e-08
minC	0.462654	0.158458
minD	-0.855457	0.0149568
minE	-0.332541	0.533574
mipB	0.494899	0.0496314
mlc	1.91618	2.25774e-18
mltA	-0.716035	0.000886716
mltB	-0.436189	0.230169
mltC	-1.98435	1.16323e-07
mltD	-4.31834	7.73421e-34
mnmA	-1.52993	0.00010794
mnmC	-0.508396	0.0551829
mntH	0.725661	0.0490848
moaA	1.2024	2.69892e-05
moaC	0.0232807	0.959603
moaD	-0.410288	0.487528
moaE	-0.25971	0.58682
mobA	0.0521491	0.859037
mobB	0.275439	0.542516
modA	2.92544	6.19597e-20
modB	1.05537	0.0655365
modC	-0.433241	0.463617
modE	-0.0769517	0.787087
modF	-1.18882	0.000112208
moeA	-0.907696	0.00296917
moeB	0.457857	0.0288549
mogA	1.3701	4.19231e-06
motA	0.0553792	0.81904
motB	-0.376602	0.0814157
mpl	0.727997	0.00976292
mppA	0.786496	0.0180338
mraW	-1.02247	4.95346e-05
mraY	-2.39484	0.000135483
mrcA	-1.61071	5.44846e-06
mrcB	-0.39637	0.22818
mreC	-2.74593	1.14084e-20
mreD	-2.771	7.15464e-17
mrpA	0.30731	0.466093
msbA	0.097032	0.676559
msbB	0.730025	0.00869254
mscL	0.173414	0.690633
msrA	1.63934	1.00545e-10
mtgA	-1.03141	0.00108971
mtlA	-0.218362	0.586307
mtlD	-0.176864	0.554165
mtlK	0.145011	0.698501
mtlR	-1.11405	9.59117e-06
mtn	1.2556	1.33087e-05
mtr	-1.32309	7.5793e-06
mtta1	1.31928	3.47744e-10
mtta2	0.378215	0.270973
mukB	-1.82085	0.000166526
mukE	-1.6239	0.0022946
mukF	-1.64108	6.69765e-05
murA	-0.395873	0.170235
murB	-0.529048	0.0290855
murC	-2.51567	3.90187e-05
murD	-1.41007	0.0124069
murE	-2.53754	4.59365e-05
murF	-1.51004	0.00540548
murG	-1.99386	0.00237168
murI	0.175926	0.483993
murQ	1.83084	6.34316e-21
mutH	0.515429	0.0284834
mutL	-0.509796	0.032013
mutM	0.468884	0.188229
mutS	-0.11862	0.687292
mutT	-0.184439	0.50944
mutY	-1.115	0.00401641
mviN	0.408539	0.159653
nadA	0.846998	5.14672e-05
nadB	-0.716747	0.0250744
nadC	1.0557	5.87381e-07
nadD	-0.989494	2.60475e-05
nadE	-0.511034	0.0564089
nadR	0.0566942	0.837098
nagA	0.630409	0.00219202
nagB	0.376055	0.149537
nagC	-0.55336	0.00937032
nagD	0.0129172	0.958132
nagE	0.771411	0.00219202
nanA	-0.618714	0.0309748
nanT	-0.0822438	0.795165
napA	0.268158	0.431226
napB	-0.701446	0.0340736
napC	-0.00524678	0.985857
napD	1.31156	7.36058e-05
napF	1.90394	1.14447e-09
narP	0.119847	0.611837
narX	0.194407	0.419409
ndh	0.132678	0.606453
ndk	-1.0586	0.00503494
nfi	0.518358	0.134692
nfo	0.512339	0.0719239
nfrC	-1.3134	0.000299857
nhaA	-0.949831	9.18772e-05
nhaB	0.83245	0.000574229
nhaR	-1.22524	0.000346573
nifJ	-0.126269	0.629798
nifU	-0.107193	0.859558
ninB	-0.9038	NA
nirB	0.100396	0.784923
nirC	0.409502	0.18392
nirD	0.903869	0.0261297
nlp	1.43756	3.21039e-05
nlpC	1.49624	4.98816e-07
nlpD	-1.53162	1.79202e-06
nlpI	-1.34329	7.69616e-05
nqrA	-0.841877	0.0040566
nqrB	-1.48384	0.00215031
nqrC	-1.44978	0.00432402
nqrD	-1.00031	0.0344883
nqrE	-1.3132	0.0168133
nqrF	-0.830349	0.0339335
nrdA	-1.09765	5.82871e-05
nrdB	-1.63892	6.89989e-05
nrdD	-0.467522	0.095654
nrdE	-0.334361	0.226598
nrdF	-0.529608	0.261721
nrdG	-0.483441	0.0322432
nrdH	1.37128	0.0311777
nrdI	0.268169	0.558114
nrdR	1.8944	3.73638e-16
nth	-1.38564	2.63596e-06
ntpA	-1.83639	0.00204117
nudC	-0.34464	0.123634
nudE	0.992508	5.43976e-06
nudF	-0.433029	0.0402173
nudG	-1.08141	9.16482e-05
nuoA	0.428318	0.107802
nuoB	0.878547	0.00596712
nuoD	-0.697113	0.10517
nuoE	-1.25304	0.0286167
nuoF	-1.74034	0.00733556
nuoG	-1.90057	0.00481987
nuoH	-1.58661	0.00555618
nuoI	-1.97842	0.00496259
nuoJ	-1.94482	0.00729891
nuoK	-0.153178	0.81183
nuoL	-0.328291	0.552476
nuoM	-1.84268	0.000392135
nuoN	-2.47683	0.0001855
nusA	-0.11136	0.800215
nusB	-1.47638	1.15116e-06
nusG	-1.38201	7.58269e-05
obgE	-1.03752	1.7604e-05
ogl	1.18538	1.12128e-09
ogt	1.89699	1.43646e-08
ompA	-0.603378	0.0385883
ompC	-0.0662486	0.903971
ompC2	1.29664	0.0027125
ompF	-0.562754	0.107802
ompH	-1.64547	0.000299666
ompR	-0.356645	0.0550016
ompW	-1.44959	0.00284017
ompX	-1.4296	6.06849e-06
opdA	0.386452	0.460253
oppA	-1.61098	0.000650417
oppB	-0.195879	0.398243
oppC	-0.75576	0.027981
oppD	-0.797312	0.0383382
oppF	0.378385	0.295616
orn	0.623184	0.00590983
osmB	0.0842404	0.883517
osmY	-1.18109	1.65929e-09
oxyR	-0.465727	0.185951
pabA	1.94768	0.000114681
pabB	-1.21692	0.000299857
pabC	0.00720898	0.976853
pagP	-1.84205	2.85368e-12
pal	-0.942436	0.0150086
panB	0.0976187	0.816334
panC	0.538492	0.0228492
panD	0.0326626	0.891092
panF	-0.128288	0.820932
parA	3.83918	9.96909e-14
parB	2.84827	2.84766e-10
parC	-0.916453	0.000679911
parE	-2.43612	7.8508e-07
parF	-0.958268	6.94428e-05
pbpA	-1.79368	1.70086e-07
pbpG	-1.68244	9.33057e-11
pckA	1.37015	6.55162e-09
pcm	-0.331874	0.34376
pcnB	-0.870514	0.00132904
pcp	0.868085	0.00246385
pdhR	-0.309227	0.269127
pdxA	-1.58734	9.80416e-05
pdxB	-0.758835	0.00144116
pdxH	0.193908	0.458707
pdxJ	-0.558531	0.0510778
pdxY	-0.955981	0.00396569
pelY	0.171034	0.45225
pepA	0.173342	0.483993
pepB	-0.76763	0.017344
pepD	-0.00522533	0.986189
pepN	-1.14489	0.00297701
pepP	0.317188	0.10902
pepQ	-0.145743	0.666347
pepT	-0.151042	0.532184
perM	1.03602	0.000173939
pfkA	0.317771	0.263505
pfl	-0.611585	0.0132841
pflA	0.129423	0.725931
pgi	-0.172602	0.587241
pgk	0.184729	0.419687
pgm	1.50459	8.03705e-12
pgpA	-1.27378	1.58575e-05
pgpB	1.4348	7.69995e-07
pgsA	1.30226	2.71523e-08
pheS	-1.31927	0.00136476
pheT	-1.0237	0.000261399
phnF	0.71849	0.138289
phnG	-1.07341	NA
phnH	-0.111616	0.871457
phnI	0.427078	0.0793468
phnJ	0.0781039	0.853736
phnK	1.13991	0.00319404
phnL	-0.971086	0.104584
phnM	0.279016	0.407555
phnN	-1.3526	0.0339519
phnP	-1.10591	0.00908812
phoA	0.72043	0.0127773
phoB	-0.243472	0.390007
phoH	-0.142952	0.492824
phoP	-0.666769	0.10517
phoQ	-1.49438	8.76545e-06
phoR	0.0861667	0.746484
phoU	-0.53864	0.00762277
phrB	0.98574	1.1555e-06
pim	1.78753	0.00546986
pip	0.606577	0.0100278
pla	1.99639	2.30337e-09
pla2	0.545113	0.268056
plaA	-0.000869668	0.997335
pldA	0.630149	0.00428307
pldB	1.37847	3.30863e-06
plsB	-0.863022	0.00233974
plsX	-1.8738	0.000679843
pmbA	-0.0954296	0.8233
pmrF	-2.60253	1.67209e-05
pncA	0.065029	0.843277
pncB	-0.175765	0.660608
pnp	0.808099	0.000134462
pntA	0.832819	0.0316031
pntB	-0.389187	0.358429
pnuC	1.09607	1.9736e-05
polA	-0.120743	0.682802
potF	-0.885131	0.000528313
potG	-1.54876	2.5816e-06
potH	-0.422068	0.199219
potI	-0.640765	0.130011
poxB	-0.668883	0.059103
ppa	-2.27773	1.97143e-12
ppc	0.0920174	0.736395
ppdD	0.084237	0.784923
ppiA	-1.02259	0.0127773
ppiB	-1.23028	6.81572e-06
ppiC	-1.37453	0.000105178
ppiD	-1.83396	1.434e-05
ppk	1.65018	4.68562e-08
ppnK	1.10187	1.79805e-08
ppsA	-1.41488	4.95277e-06
ppx	0.481206	0.11111
pqiA	-0.358603	0.0908074
pqiB	-0.663019	0.0306642
prc	-2.17922	9.26331e-05
prfA	-2.01377	7.59342e-08
prfB	-1.0572	0.00124637
prfC	-1.2437	1.49603e-05
priA	-1.0468	9.30645e-06
priB	-3.16798	7.02974e-08
priC	0.435458	0.458707
prk	0.848395	0.000443207
prmA	-0.412863	0.358092
proA	-0.253484	0.340014
proB	-0.246646	0.376223
proC	-1.82997	2.69288e-06
proQ	-1.98101	6.32513e-07
proS	-1.61316	5.30515e-07
proV	-2.95772	7.21588e-43
proW	-1.73207	1.23199e-06
proX	-1.18119	0.000867833
proY	0.892503	0.00897958
prsA	-3.61652	8.72201e-12
prt	-1.67795	0.00409475
psaA	-3.67267	0.000132325
psaB	-1.58934	0.0320978
psaC	-1.32727	0.000135541
psaE	1.58161	2.23681e-06
psaF	1.97737	5.41085e-07
psd	-2.45028	5.77804e-11
psiF	-2.27796	4.11671e-09
pspA	0.32221	0.589084
pspB	1.40058	0.000370984
pspC	1.01171	0.0196049
pspF	0.902234	0.000658196
pspG	-1.05628	0.0518715
pssA	-2.0509	8.44752e-13
pst	-0.0744262	0.895248
pstA	0.537755	0.00307541
pstb	-1.05602	5.69796e-05
pstB	-0.132401	0.644126
pstC	1.00439	6.63725e-07
pstS	1.01946	9.39511e-06
pta	-1.22394	2.96332e-09
pth	-1.56012	3.20466e-08
ptr	-0.564067	0.246251
ptrB	-0.244521	0.490801
ptsG	0.407935	0.185632
ptsH	-1.12132	0.000915513
ptsI	-0.736775	0.0013845
ptsN	-1.55097	0.000388384
ptsO	-2.06487	3.05383e-08
ptsP	-1.30872	0.0013919
ptxR	0.779307	0.00269977
purA	0.635235	0.0460441
purB	-0.853699	0.00903208
purC	-0.97245	0.0166794
purD	-1.111	0.000521686
purE	-2.60851	7.83504e-15
purF	-0.764742	0.0443884
purH	0.00977677	0.971795
purI	0.189988	0.54352
purK	-2.09956	5.67907e-14
purL	-1.04714	2.08532e-05
purN	-0.386994	0.231046
purR	-1.23514	1.60042e-06
purT	-1.65085	6.46644e-08
putA	-2.92928	9.55215e-08
putP	-2.42685	1.48071e-05
pykA	-0.11665	0.695696
pykF	-2.46965	2.47805e-15
pyrB	-0.858185	0.0293933
pyrC	-2.31843	1.20779e-11
pyrD	-0.102391	0.729379
pyrE	-1.9931	3.57923e-06
pyrF	1.02064	0.00103556
pyrG	0.116752	0.70318
pyrH	-1.95999	5.59549e-05
pyrI	-0.531752	0.191001
qacE	-0.942809	0.00809118
qor	-0.788249	0.000449556
queA	-2.11365	1.63456e-08
queF	0.179498	0.546845
radA	-0.249549	0.581562
radC	0.452271	0.0818121
rafA	0.0760342	0.819651
rarD	1.00645	0.000187223
rbfA	-0.974189	0.00452087
rbn	0.892424	0.000390545
rbsA	-0.478515	0.319228
rbsB	0.411361	0.128009
rbsC	-0.0979399	0.832324
rbsK	1.57028	1.42695e-16
rcsB	1.53854	8.61734e-07
rcsC	0.850124	0.00399751
rcsF	-0.966847	0.000739645
rdgC	-1.26793	0.000762545
recA	-1.62002	1.39486e-06
recB	-1.02642	0.0101572
recC	0.0915193	0.720201
recD	-0.928116	0.00874482
recF	-2.58151	4.40498e-06
recG	-0.764922	0.0955386
recJ	-0.712343	0.0313997
recO	-0.76547	0.0228492
recQ	-1.17284	0.000969127
recR	-1.4076	0.000609173
recX	0.548583	0.0267718
relA	0.829115	0.000749497
rep	-1.30763	3.18994e-05
rfaC	-0.0878861	0.715382
rfaD	2.61954	1.92858e-41
rfaE	0.176153	0.561455
rfaF	0.871152	2.87333e-05
rfaH	0.933702	4.81548e-06
rfe	0.244106	0.275894
rffA	-0.927332	0.00870182
rffC	-1.71136	0.000458583
rffG	-1.4907	0.000803228
rffH	-1.58189	5.15928e-05
rhaA	-1.29536	0.00102949
rhaB	0.539833	0.287201
rhaD	-0.872421	0.0135624
rhaR	1.1728	4.36169e-05
rhaS	-0.973412	0.0098159
rhaT	1.62502	7.53562e-06
rhlB	-1.69556	9.27153e-09
rho	-1.47017	1.29602e-07
rhtB	-0.353544	0.149877
rhtC	-0.121955	0.732824
ribA	1.08123	1.82101e-06
ribB	-2.06778	3.77832e-06
ribD	0.61606	0.00538288
ribE	2.0335	2.14642e-19
ribF	0.0548028	0.842059
ribH	-1.24795	0.00557154
rimI	-1.02179	0.000393143
rimJ	1.31267	2.33278e-08
rimM	-3.32018	2.60609e-10
rlmL	-1.78017	5.77612e-06
rlpA	-0.020647	0.946426
rlpB	-1.73241	5.66213e-05
rluA	1.31426	1.29615e-08
rluC	-1.05066	8.96403e-08
rluD	-0.499933	0.0276937
rmf	0.158594	0.735752
rnb	-2.83105	1.09754e-10
rnc	-1.08082	2.63068e-05
rnd	-1.52142	5.18929e-06
rne	-1.02305	0.000416287
rnfD	-0.261666	0.300594
rnhA	0.17083	0.512776
rnhB	-0.92017	0.0224652
rnk	1.78679	7.06853e-10
rnpA	-5.15608	1.79108e-23
rnr	-0.797018	0.0725529
rnt	-0.838389	0.00110616
rob	-1.00409	0.000470083
rodA	0.350919	0.297024
rop	-0.00456014	0.992784
rosB	0.316761	0.505661
rpe	-1.12224	0.00392277
rph	-1.48735	2.58621e-05
rpiA	-0.812689	0.0258951
rpiB	3.24696	2.16722e-72
rplA	-3.34357	4.19565e-09
rplB	-2.29545	1.16583e-05
rplC	-3.25828	2.30425e-07
rplD	-3.23929	1.51907e-07
rplE	-0.743106	0.184331
rplF	-2.75015	3.74171e-06
rplI	-1.23502	0.00918532
rplJ	-2.94602	7.87673e-11
rplK	-3.81202	3.90463e-11
rplL	-2.56231	9.17066e-09
rplM	-2.0131	3.79197e-10
rplN	-2.62485	6.33308e-08
rplO	-1.87559	0.000528449
rplP	-1.95925	7.15497e-08
rplQ	-2.81647	2.69269e-08
rplR	-2.91468	1.05717e-06
rplS	-1.99526	1.76296e-10
rplT	-2.22808	7.12129e-07
rplU	-2.81245	3.64558e-08
rplV	-2.02608	4.26415e-06
rplW	-2.76841	1.09033e-06
rplX	-0.756334	0.119186
rplY	-2.85408	1.9812e-09
rpmA	-3.43394	1.03575e-09
rpmB	-3.07648	7.05263e-11
rpmC	-1.5531	8.49952e-07
rpmD	-2.33644	6.19589e-05
rpmE	-2.34006	2.69486e-10
rpmE2	0.00192896	0.996054
rpmF	-1.52919	0.000335702
rpmG	-2.85201	3.60277e-08
rpmH	-3.06184	5.81622e-13
rpmI	-1.58279	2.98545e-05
rpmJ	-2.32647	5.24398e-07
rpoA	-2.8594	1.51907e-07
rpoB	-2.52179	2.76958e-05
rpoC	-2.64233	1.11775e-05
rpoD	-1.008	0.0103181
rpoE	-0.44888	0.0908321
rpoH	1.7359	1.30051e-05
rpoN	-2.44616	6.53659e-14
rpoS	-1.27736	0.000328792
rpoZ	-0.681443	0.0295962
rpsA	-1.7379	2.87333e-05
rpsB	-3.9741	2.10843e-11
rpsC	-2.30976	6.46644e-08
rpsD	-2.97846	7.31194e-08
rpsE	-2.69005	2.66937e-06
rpsF	-2.95881	1.43617e-06
rpsG	-2.68432	9.14628e-12
rpsH	-2.16052	9.04841e-05
rpsI	-2.04629	3.6937e-09
rpsJ	-3.56978	6.37319e-09
rpsK	-3.09486	3.78654e-09
rpsL	-2.83532	5.09057e-13
rpsM	-2.79491	2.42387e-08
rpsN	-0.975886	0.0717267
rpsO	-0.981275	5.0473e-05
rpsP	-3.86199	2.30965e-14
rpsQ	-1.44503	2.75513e-06
rpsR	-2.88615	2.04803e-06
rpsS	-2.46612	6.46535e-07
rpsT	-3.99376	8.33176e-22
rpsU	-3.2679	6.33962e-15
rrmA	-0.310881	0.316541
rrmJ	-0.218657	0.43831
rsd	-1.20754	2.05925e-05
rseA	-0.202874	0.533335
rseB	-1.99118	1.83829e-09
rseC	-3.0599	8.65848e-17
rsmC	0.273285	0.198528
rsmD	0.846222	0.000198246
rstA	1.55199	2.94501e-15
rstB	-0.214874	0.45225
rsuA	-0.474932	0.251207
rth	0.405482	0.0700034
rumB	-0.0805616	0.820143
rumC	-0.136929	0.730819
ruvA	-0.696458	0.0112339
ruvB	-0.289718	0.309035
ruvC	-1.65103	1.1288e-09
rzpR	0.0721844	0.854019
sanA	-0.878157	0.000246209
sapA	1.12462	0.00300391
sapB	-0.329513	0.378661
sapC	-1.23398	0.0013734
sapD	-0.932629	0.0112514
sapF	-0.393531	0.0578241
sbcB	-0.0204725	0.937345
sbcD	-1.50602	9.15657e-06
sbp1	0.490054	0.0431461
sdaA	-0.175549	0.620448
sdhA	-0.629502	0.236716
sdhB	-0.933182	0.0821053
sdhC	-1.09168	2.60658e-05
sdhD	-1.01983	0.00295189
secA	-1.39294	0.000195367
secB	-0.716102	0.00380257
secD	-1.31975	0.000880676
secE	-2.80481	6.27858e-14
secF	-1.73551	5.56159e-08
secG	-1.8577	2.53785e-05
secY	-2.08495	3.62942e-05
selA	0.154673	0.643035
selD	0.108627	0.769452
sepC	0.662248	0.0289525
seqA	2.19521	3.61664e-12
serA	-0.341672	0.383695
serB	0.189865	0.505615
serC	0.583632	0.00441419
serS	-0.165789	0.443692
sfcA	0.972903	0.000566715
sfsA	-0.398345	0.0864497
sfuA	-0.448082	0.183779
sfuB	-0.0907059	0.8233
sfuC	1.50662	1.22189e-09
sgbU	-0.743232	0.0560866
sixA	-0.403485	0.207027
slmA	-1.06513	0.00770683
slt	0.545045	0.0103463
slyA	-1.43054	1.14447e-09
slyD	0.783026	0.0276875
smp	2.13752	3.94311e-17
smpB	1.00542	1.1332e-05
smtA	-1.48153	4.63448e-08
sodA	-0.0738895	0.8576
sodB	-0.96664	0.00363703
sodC	-1.70944	0.000446749
sohB	0.346366	0.297658
solA	-1.65002	6.99617e-13
speA	-2.07051	1.17758e-05
speC	-0.556096	0.00586637
speD	-0.996741	0.00362744
speE	-0.850259	0.0730375
speG	1.77487	1.81223e-08
spoT	-1.73668	0.000106869
sppA	-1.20637	4.05709e-06
spr	-4.32935	1.01331e-30
srmB	0.191259	0.515552
ssb	0.356647	0.39186
sspA	-2.35803	7.25267e-09
sspB	-2.07895	1.97976e-08
ssuA	-0.140402	0.605329
ssuB	0.299457	0.309037
ssuC	-0.0254237	0.945604
ssuD	0.503677	0.159653
ssuE	-0.0422593	0.939766
stf	1.02926	0.0102397
sthA	-0.0703528	0.870653
sucA	-2.03409	0.00132117
sucB	-1.63854	0.00757657
sucC	-2.42523	0.00017792
sucD	-1.91438	0.000609541
sufA	1.88845	2.20805e-11
sufC	0.17757	0.402391
sufI	-1.17149	0.00096557
sugE	-1.27221	0.0030718
suhB	-1.52368	1.31618e-08
sulA	-0.0262102	0.94072
surA	-0.896021	1.28806e-05
surE	-1.33316	6.66437e-05
syd	0.432541	0.0224105
tag	0.633344	0.0773655
talB	2.38857	4.78357e-20
tam	-0.145204	0.692066
tas	1.43309	3.45305e-13
tatC	-0.531685	0.00600335
tatE	-0.19729	0.660499
tauA	-0.380149	0.194421
tauB	-0.140926	0.789937
tauC	-0.152526	0.767773
tauD	-0.792778	0.0332548
tbpA	-0.110909	0.666347
tcaC	-0.668985	0.0132475
tdh	0.354729	0.273314
tdk	-0.671752	0.00095924
tehB	0.664193	0.0122048
terA	1.30637	1.06493e-05
terB	0.73178	0.0520035
terC	-0.362191	0.349861
terD	-1.331	0.00164234
terE	-1.10747	0.000283465
terX	0.400576	0.124254
terY	0.432494	0.0335679
terZ	2.75207	1.04459e-63
tesA	-0.602098	0.0340405
tesB	2.51242	2.66463e-17
tgt	-1.23095	7.40007e-05
thiC	-0.48032	0.0784363
thiD	0.801123	0.199867
thiE	0.196093	0.558114
thiF	0.374867	0.256496
thiG	-0.611537	0.0717267
thiH	2.04267	1.98617e-17
thiI	0.0341218	0.893808
thiJ	-0.482428	0.425744
thiL	-1.91654	7.3597e-08
thiP	-0.621671	0.0162863
thiQ	0.245233	0.419937
thrA	-0.504228	0.0258237
thrB	-0.644395	0.0174107
thrC	-0.610555	0.0452526
thrS	-1.22389	4.09772e-05
thyA	-0.148294	0.651458
tig	-2.61953	6.81574e-14
tilS	0.625767	0.0160841
tktA	-1.37489	0.000198953
tldD	-0.0534326	0.903971
tmk	0.76142	0.0548297
tnp	-0.535101	0.145466
tnpA	0.873862	0.00411672
tolA	-1.28719	0.00860645
tolB	0.98343	8.99148e-05
tolC	0.0638541	0.88407
tolQ	-1.3324	0.000446749
tolR	-1.31392	0.00954807
tonB	0.474998	0.0402173
topA	0.177418	0.368923
topB	-0.975134	0.00177297
tpiA	-0.650274	0.0234647
tppB	-1.77882	9.07791e-07
tpx	0.226798	0.386046
tqsA	-0.464998	0.0445331
treB	-0.688921	0.0379406
treC	-0.9614	4.11962e-05
treR	0.489274	0.0250929
trkA	0.172584	0.640225
trkD	1.04266	0.00151411
trkH	0.466191	0.0630671
trmA	0.0449099	0.885788
trmB	0.193439	0.593348
trmD	-2.49286	2.53918e-07
trmE	1.20873	5.20171e-10
trmH	-0.561719	0.260595
trpA	-1.00535	0.000438872
trpB	-1.03699	0.0564089
trpC	-0.638866	0.228224
trpD	-1.72551	0.00444196
trpE	-2.96472	3.12682e-10
trpG	-2.35855	7.80164e-06
trpH	-0.690073	0.0155976
trpR	-0.160007	0.732824
trpS	-0.084297	0.784923
truA	-2.07212	1.41677e-13
truB	-0.453432	0.193595
truD	-0.571915	0.00751181
trxB	0.917714	0.00297701
trxC	0.608158	0.10418
tsf	-3.3254	4.24557e-08
tuf	-2.42382	1.88278e-12
tus	0.282245	0.51193
tyrA	-0.115585	0.603544
tyrB	-0.351883	0.170235
tyrP	0.23033	0.458707
tyrR	0.0975437	0.736883
tyrS	-0.580414	0.0496738
ubiA	-0.748026	0.00611246
ubiB	0.540222	0.0859117
ubiC	-0.962213	0.0444535
ubiE	1.7409	9.23452e-11
ubiF	1.48201	5.11633e-06
ubiG	0.730768	0.00182775
ubiH	-0.423371	0.311406
ubiX	2.40572	5.67579e-21
udk	-0.714128	0.00909126
udp	0.304783	0.486613
ugpA	-0.711862	0.0177482
ugpB	0.447974	0.0863829
ugpC	-0.296259	0.301375
ugpE	0.26325	0.326206
ugpQ	0.150508	0.697325
uhpA	0.473347	0.039172
uhpC	-0.309377	0.343098
ulaA	-0.165108	0.522234
ung	-0.790405	0.00189287
upp	-0.230476	0.499786
uppP	0.763236	0.142052
ureA	-0.552334	0.238171
ureB	-1.17484	0.00976292
ureC	-1.749	1.53075e-06
ureE	-2.06898	2.21636e-09
ureF	-2.00978	1.26493e-05
ureG	-2.24767	3.79501e-07
uspA	-0.124186	0.748225
uspB	0.222484	0.675143
uup	-0.544633	0.114322
uvrA	-0.897177	0.000779195
uvrB	0.0384717	0.865065
uvrC	0.274434	0.431226
uvrD	0.32128	0.186151
uvrY	0.830253	0.00568436
uxaA	-0.993403	0.00955509
uxaB	-0.250937	0.319228
uxaC	0.241648	0.440658
uxuA	0.564991	0.0140644
vacJ	-0.829357	0.00115282
valS	-2.05786	1.4722e-07
visC	-0.409676	0.331818
wbyH	0.271392	0.685593
wbyJ	0.859474	0.0504402
wbyK	1.18162	0.0030093
wbyL	1.73316	0.000334401
wecC	-1.10864	0.00476208
wecF	-0.215917	0.426391
wecG	0.284565	0.389528
wrbA	-0.838339	0.00177501
wzx	-0.445959	0.163838
wzz	1.73286	4.18308e-05
wzzE	-0.813016	0.0385883
xapA	-0.0777267	0.790175
xerC	0.255479	0.327804
xerD	1.15127	1.81296e-07
xni	-0.962551	0.031977
xseA	-2.40239	1.46929e-16
xseB	-0.143203	0.57675
xthA	-0.946218	2.77552e-05
xylA	0.759688	0.000527006
xylB	0.647583	0.0223968
xylF	0.840213	0.129677
y1062	0.771471	0.00479494
y1093	-2.51996	7.9786e-13
yaaH	-0.27182	0.339686
yacC	-0.132455	0.736395
yacK	-0.79083	0.232387
yadB	-0.703433	0.0160841
yadF	-0.239122	0.280012
yadG	0.608583	0.00893862
yadH	0.512487	0.0734263
yadQ	0.75534	0.0736388
yadS	-2.11725	7.52745e-13
yafK	0.484685	0.0296839
yajC	-1.43483	2.14121e-06
yajG	1.81949	8.25096e-21
yajR	-0.677818	0.00158008
yapA	1.45896	0.000249274
yapC	0.0452974	0.924127
yapE	1.04489	0.00050094
yapF	0.381068	0.33613
yapH	0.436159	0.179148
ybaV	-1.1966	0.0143975
ybaY	0.817564	0.118248
ybbA	-1.77947	0.000197122
ybbJ	1.12324	0.00529634
ybbN	1.1488	5.50903e-05
ybbO	-0.933727	0.000308112
ybbP	-0.281512	0.313168
ybcI	1.90911	1.17567e-08
ybeX	-1.47156	0.000871728
ybfA	0.909562	0.0161183
ybfM	0.472366	0.1674
ybiB	0.341494	0.192978
ybiT	-2.0512	6.38815e-09
ybjR	-2.14151	1.38089e-11
ybtA	1.60475	0.000540957
ybtS	-0.377088	0.196784
yceG	0.58184	0.00641284
ycfJ	0.0684511	0.868935
ycfL	-0.29306	0.411175
ycfO	-1.3833	0.000840357
ychF	0.28345	0.435469
yddG	0.952773	0.000129344
ydeN	0.471231	0.267148
ydiY	-0.193611	0.515552
ydjJ	3.0983	4.4681e-55
ydjM	1.14606	0.000526008
yeaL	1.64672	9.4648e-05
yebN	-3.53431	1.74405e-56
yebS	0.967769	9.71104e-07
yebY	0.155535	0.633072
yecC	-0.970255	0.000485101
yecS	-1.88128	1.11775e-05
yedO	0.670531	0.0140088
yeeF	-2.05727	1.05846e-10
yeeO	1.51159	1.66037e-10
yegB	0.342185	0.19529
yegM	0.429742	0.264616
yegN	-0.421194	0.243287
yegO	0.461002	0.136281
yeiB	-0.765367	0.0148095
yfcA	1.16393	0.00127342
yfeA	1.35041	3.08208e-06
yfeB	0.142906	0.660018
yfeC	-0.559283	0.102997
yfeD	-0.0758622	0.795165
yfeE	1.53913	2.17984e-12
yfeN	0.496355	0.153069
yfeY	-0.100231	0.743355
yfgA	-2.58326	1.69717e-17
yfgD	-2.02515	4.86711e-06
yfgG	-1.04942	0.0583447
yfgL	-1.21169	0.00801365
yfgM	-1.31627	0.00718867
yfhB	-0.18402	0.631428
yfiA	1.66394	0.000250039
yfiF	-0.246862	0.511395
yfiO	-1.29132	5.59542e-09
yfiQ	-0.230285	0.385966
yfjD	0.257096	0.322377
ygbE	-1.17267	0.0013734
ygcM	-1.7361	1.98357e-07
ygeD	0.414274	0.190142
yggA	-0.169151	0.647073
yggE	-0.724292	0.00166227
yggT	-0.0523137	0.8576
yghU	0.144671	0.535495
ygiW	-0.470254	0.206591
yhbG	-1.81724	2.75402e-27
yhcP	-0.416995	0.0416677
yhcQ	-0.021868	0.946426
yhdA	-0.732134	0.00278477
yhdH	0.114421	0.762618
yhdT	-0.284601	0.497492
yhgN	1.97169	3.79289e-12
yhhK	1.07673	3.33344e-08
yhhL	0.765972	0.00126534
yhhN	1.02732	0.000501415
yhhQ	0.598313	0.0460491
yhjA	0.240693	0.441949
yhjK	0.331412	0.0996849
yhjW	-0.783935	0.103468
yiaD	-0.514674	0.0256949
yiaF	0.0581135	0.899148
yicN	1.21468	0.00295189
yidC	-2.9025	8.76775e-08
yidE	-0.525125	0.0644911
yieG	-1.1131	2.33424e-05
yieM	-1.4861	6.91196e-05
yigM	1.54386	1.97578e-10
yihN	0.766272	0.00463127
yijD	0.336403	0.255885
yjaH	-0.43512	0.0843417
yjbA	-1.3292	4.13413e-05
yjcD	-0.237889	0.543122
yjcE	-0.50678	0.0950466
yjjP	0.155522	0.606453
ylaC	2.03955	1.39371e-06
ymfC	0.810121	0.00560351
ymoA	1.51729	0.00590983
ynbB	-1.23426	0.00221709
ynbD	-1.31027	0.000210402
yobD	1.91735	0.000313989
yohJ	1.14975	1.67159e-07
yohK	0.587336	0.0161043
ypo2083	0.344232	0.127211
ypo2742	-0.534493	0.0281996
ypeI	0.765515	0.0359347
ypeR	1.71237	0.00393678
yplB	0.132426	0.613584
ypmt1.01	NA	NA
ypmt1.02	NA	NA
ypmt1.03c	2.16893	4.51906e-14
ypmt1.04c	-0.065681	0.817566
ypmt1.05c	0.740115	0.0156339
ypmt1.06c	-0.0445507	0.882061
ypmt1.07c	-0.227719	0.655153
ypmt1.08c	-0.653905	0.260344
ypmt1.09c	-2.05966	1.52564e-05
ypmt1.10c	1.16959	0.0499939
ypmt1.11c	1.02131	0.000494946
ypmt1.12c	-2.57974	2.28901e-07
ypmt1.13c	-1.94971	0.000715446
ypmt1.14c	-0.602065	0.070694
ypmt1.15c	0.434089	0.577843
ypmt1.16c	1.39149	0.00173501
ypmt1.17c	-1.58624	0.0139608
ypmt1.18c	-1.16215	0.00184529
ypmt1.19c	0.448436	0.23634
ypmt1.20c	0.156022	0.736239
ypmt1.21c	0.141259	0.825842
ypmt1.22c	0.378621	0.512361
ypmt1.23c	1.27651	2.69892e-05
ypmt1.24c	-1.36641	1.79999e-05
ypmt1.25Ac	1.21425	0.00577079
ypmt1.25c	-0.395517	0.315474
ypmt1.26Ac	-0.812555	NA
ypmt1.26c	-1.25808	6.03992e-06
ypmt1.27c	0.51883	0.458707
ypmt1.28c	0.579146	0.379315
ypmt1.29c	0.295527	0.675708
ypmt1.30	0.592404	0.0206582
ypmt1.31	-0.3826	0.154097
ypmt1.32	-1.28052	0.000293213
ypmt1.33	0.0284864	0.936757
ypmt1.34	0.716058	0.213089
ypmt1.34A	0.451507	0.381303
ypmt1.34N	-1.47435	0.009462
ypmt1.35c	0.343723	0.407555
ypmt1.35N	0.706884	0.0709286
ypmt1.36c	1.43529	1.60922e-05
ypmt1.37c	-0.990269	0.099262
ypmt1.38c	-0.448444	0.205997
ypmt1.39c	0.784981	0.00810686
ypmt1.40Ac	0.637842	0.168007
ypmt1.40c	-0.00434254	0.987792
ypmt1.41c	-0.0738609	0.859037
ypmt1.42	-0.229623	0.667273
ypmt1.42Ac	0.871638	0.00164182
ypmt1.43c	0.86883	0.00276929
ypmt1.44	1.90438	5.34983e-11
ypmt1.45c	1.92433	0.000444221
ypmt1.46Ac	3.32919	1.45932e-07
ypmt1.46Bc	1.35658	0.0117677
ypmt1.46c	3.61786	9.49399e-16
ypmt1.47c	1.46814	4.65496e-06
ypmt1.48c	1.49803	3.94851e-05
ypmt1.49Ac	1.16609	NA
ypmt1.49c	0.259089	0.526795
ypmt1.50Ac	-2.5529	NA
ypmt1.50c	-1.25853	3.52852e-05
ypmt1.51c	-0.182382	0.787486
ypmt1.52c	0.0736007	0.87104
ypmt1.53c	2.16578	0.000650417
ypmt1.54	2.50214	5.86141e-08
ypmt1.55c	3.66965	6.485e-17
ypmt1.57c	0.645056	NA
ypmt1.58c	-0.0517976	NA
ypmt1.59c	-0.714235	0.263518
ypmt1.60c	-0.122104	0.912293
ypmt1.61c	-0.209535	NA
ypmt1.61N	-0.813453	0.327083
ypmt1.62c	-0.481321	0.538644
ypmt1.63Ac	0.640113	NA
ypmt1.63c	-0.239499	0.776935
ypmt1.64c	1.15992	NA
ypmt1.64N	0.795642	NA
ypmt1.65	1.7168	8.37984e-10
ypmt1.66c	2.02085	6.7696e-16
ypmt1.68A	3.11328	4.34217e-09
ypmt1.69	2.81177	3.28519e-07
ypmt1.70	2.47107	2.38722e-20
ypmt1.71	1.42664	0.00131057
ypmt1.72c	0.314561	0.429451
ypmt1.73	1.74914	4.20221e-05
ypmt1.74	-1.08937	0.14694
ypmt1.75c	-0.69962	0.046456
ypmt1.76	-0.386529	0.456513
ypmt1.76A	-0.952802	0.131362
ypmt1.79c	0.856023	1.30198e-05
ypmt1.80c	2.91001	7.77243e-13
ypmt1.81c	-0.60448	0.354166
ypmt1.84	-2.77452	3.34358e-06
ypmt1.86A	1.37614	2.69288e-06
ypmt1.86c	1.62098	5.02981e-10
ypo0001	0.0200873	0.946426
ypo0005	1.16979	0.000266122
ypo0007	1.95802	1.64872e-19
ypo0009	-0.238881	0.228224
ypo0010	1.97044	1.47777e-17
ypo0010a	NA	NA
ypo0011	1.45062	5.83343e-05
ypo0013a	0.39701	0.198535
ypo0014	0.265119	0.357362
ypo0020	1.5284	6.57043e-06
ypo0027	0.469401	0.0686923
ypo0029	0.0582252	0.865802
ypo0030	-0.771033	NA
ypo0032	-0.571008	0.0629425
ypo0033	-0.0263138	0.92573
ypo0034	-0.328131	0.309316
ypo0042	-0.886727	0.00507299
ypo0043	-1.21879	4.63455e-05
ypo0063	-0.465441	0.336881
ypo0064	0.112035	0.638204
ypo0065	-1.24703	0.000609173
ypo0069	0.19162	0.593503
ypo0071	-1.5889	0.000426209
ypo0072	1.16151	2.02393e-05
ypo0076	-0.481636	0.0833314
ypo0080	0.615653	0.00408496
ypo0081	0.559823	0.0748009
ypo0082	1.12537	1.98313e-07
ypo0083	0.926973	4.82154e-05
ypo0084	-0.903668	0.00560504
ypo0086	0.439178	0.250516
ypo0087	0.050048	0.865675
ypo0093	0.560068	0.0628601
ypo0096	0.700159	NA
ypo0099	1.45289	6.69765e-05
ypo0100	-0.416404	0.392889
ypo0101	1.74997	0.0179059
ypo0102	-0.0422853	0.905063
ypo0112	0.383762	0.159653
ypo0118	2.49292	1.84569e-14
ypo0119	-0.841401	0.033197
ypo0127	1.31428	2.24527e-06
ypo0128	0.158513	0.672051
ypo0130	-0.380713	0.127186
ypo0131	-0.746119	0.0296204
ypo0134	-1.8325	8.35981e-07
ypo0141	0.257627	0.285472
ypo0142	0.0718992	0.737343
ypo0146	-1.15321	2.33424e-05
ypo0147	-2.18333	3.39864e-07
ypo0148	-1.03499	0.00416793
ypo0149	-0.194589	0.519525
ypo0153	0.666988	0.0162389
ypo0163	0.0794393	0.724858
ypo0164	-0.904381	0.00565534
ypo0165	-0.432552	0.253361
ypo0166	0.66897	0.00349134
ypo0168	0.99712	0.00226704
ypo0172	-0.0898446	NA
ypo0174	0.260454	0.309037
ypo0176	1.36913	6.0749e-06
ypo0177	2.25857	2.70445e-18
ypo0179	0.46804	0.0852454
ypo0180	0.95708	0.0105655
ypo0181	0.304277	0.441855
ypo0186	-1.33489	0.000930046
ypo0187	0.299484	0.235154
ypo0190	-0.726783	0.00160966
ypo0192	-0.0300546	0.931336
ypo0194	1.78168	8.4006e-09
ypo0196	0.805826	6.17097e-06
ypo0197	-0.357416	0.168325
ypo0198	-1.43265	8.27257e-06
ypo0199	-1.96297	8.36028e-07
ypo0237	0.619576	0.0608906
ypo0240	-0.389076	0.107802
ypo0243	-0.100837	0.764018
ypo0244	1.0197	3.01152e-07
ypo0245	1.35861	1.07692e-09
ypo0245a	0.548798	0.0260903
ypo0247	0.535604	0.00544106
ypo0248	NA	NA
ypo0250	-0.169374	0.552041
ypo0252	-2.73148	2.99187e-05
ypo0255	0.358021	0.246316
ypo0256	0.646527	0.025973
ypo0257	0.0559774	0.899653
ypo0258	0.468191	0.121069
ypo0259	3.07267	1.1066e-08
ypo0260a	0.582805	0.359568
ypo0261	0.288724	0.633072
ypo0262	1.28116	0.0116768
ypo0263	-0.231695	0.604679
ypo0264	0.253679	0.636244
ypo0265	-0.576634	0.399775
ypo0266	0.164011	0.653377
ypo0267	0.131771	NA
ypo0268	-0.999265	NA
ypo0269	2.00605	1.08118e-08
ypo0270	1.19084	0.000608293
ypo0271	-0.516488	0.195921
ypo0272	0.583803	0.0801153
ypo0273	1.43319	1.30357e-06
ypo0274	-0.18276	0.639213
ypo0275	0.466757	0.0773655
ypo0276	1.19005	0.000124815
ypo0277	2.4773	1.63571e-12
ypo0284	-0.681332	0.0136292
ypo0285	-0.778505	0.0220621
ypo0286	0.0610793	0.832944
ypo0287	0.546551	0.524378
ypo0288	1.09221	9.387e-05
ypo0289	-0.636929	0.0221038
ypo0290	-0.597543	0.0272168
ypo0291	-0.36816	0.13779
ypo0292	-0.699302	0.0850311
ypo0293	1.38638	1.12637e-06
ypo0301	0.776963	0.0709826
ypo0302	0.731811	0.00019529
ypo0303	1.45722	0.000366923
ypo0304	0.770234	0.139221
ypo0306	1.62556	1.31959e-12
ypo0308	0.63968	0.0193112
ypo0309	0.685423	0.0685821
ypo0315	2.09075	1.40356e-11
ypo0316	0.565103	0.057701
ypo0323	0.370146	0.280321
ypo0326	-1.45182	3.69108e-05
ypo0327	-0.452854	0.0816355
ypo0331	1.24001	0.00451429
ypo0337	-0.681734	0.000297129
ypo0338	0.18101	0.799465
ypo0339	1.42569	0.00130621
ypo0341	0.56002	0.0145619
ypo0342	0.092122	0.772183
ypo0346	2.8292	1.48002e-43
ypo0352	-1.87562	1.91691e-05
ypo0353	-0.45996	0.137417
ypo0363	-0.838101	0.0269716
ypo0365	-1.49941	4.12073e-10
ypo0367	0.073603	0.826255
ypo0368	1.56043	0.000489671
ypo0369	-0.382047	0.267167
ypo0370	-0.463237	0.205841
ypo0377	-0.821905	0.185444
ypo0379	0.428197	0.0907062
ypo0381	-0.959478	0.0114163
ypo0384	-0.775179	0.0153292
ypo0385	-0.395391	NA
ypo0387	-0.52827	0.0499409
ypo0388	-1.32421	0.000135548
ypo0391	0.451172	0.558114
ypo0392	-1.53959	0.0503331
ypo0392a	2.07503	9.2237e-10
ypo0393	-0.533033	0.508102
ypo0394	-0.98887	0.0466915
ypo0394a	0.114485	0.806743
ypo0396	-1.09506	5.484e-05
ypo0397	-1.15838	0.00017806
ypo0398	0.130608	0.693581
ypo0399	0.704666	0.0126798
ypo0400	0.796023	0.0855197
ypo0401	-0.86735	0.122407
ypo0402	2.17557	1.73323e-12
ypo0403	0.314893	0.45225
ypo0404	1.39978	0.000103434
ypo0405	-0.955612	0.000489618
ypo0406	-1.01146	0.00189459
ypo0407	-2.15909	1.02205e-05
ypo0408	-2.67035	1.32611e-05
ypo0409	-2.26926	4.70748e-05
ypo0410	-0.938747	0.105009
ypo0411	-1.52514	0.0153452
ypo0412	0.134768	0.741684
ypo0415	-0.99807	0.0250569
ypo0416	-3.00826	7.52745e-13
ypo0417	-0.0955141	0.84843
ypo0419	1.84732	3.06187e-09
ypo0420	1.25891	1.45505e-07
ypo0421	-0.652122	0.0277378
ypo0422	1.34046	0.000445696
ypo0424	0.836979	0.00593113
ypo0426	0.197509	0.65411
ypo0432	0.207631	0.483993
ypo0433	-0.502568	0.026471
ypo0434	-0.314254	0.374741
ypo0435	0.909051	0.000120733
ypo0445	-0.0274847	0.944692
ypo0448	0.0202037	0.955881
ypo0449	1.46164	1.89768e-09
[truncated: 1,717 more rows]

## Sheet: WtPlankGlucose-WtBfilmGlucose
Planktonic Y. pestis in Glucose vs. Biofilm Y. pestis in Glucose
Gene ID	log2 Fold Change	False Discovery Rate Adjusted p Value
aas	0.00738008	0.990967
aat	-0.0021429	0.995926
accA	-0.748626	0.132051
accB	0.353111	0.664991
accC	-0.0112818	0.990967
accD	-0.766034	0.0880165
aceA	-0.504354	0.525747
aceB	-0.691391	0.144898
aceE	-0.684442	0.327662
aceF	0.248543	0.727711
aceK	-0.453952	0.617189
ackA	-0.520343	0.263019
acnA	0.157888	0.869622
acnB	0.0166134	0.985783
acpD	-0.734169	0.374975
acpP	-1.0393	0.0423363
acpS	-0.627859	0.107201
acrA	-0.55288	0.206077
acrB	-0.337706	0.482505
acrR	-0.18946	0.586282
acs	-0.353791	0.678997
actP	-0.751819	0.364612
adhE	-0.659458	0.0840685
adk	-0.253697	0.682176
aefA	-0.43932	0.326808
aer	0.234485	0.663557
agaZ	-0.237945	0.577739
ahpC	-1.00812	0.0838318
aidB	0.612597	0.334248
ail	-1.61341	0.00232705
alaS	-0.492879	0.461821
alcA	-0.174259	0.642828
alcB	0.0591577	0.91986
alr	-0.0092096	0.989931
amn	-0.146631	0.727711
ampD	0.21218	0.567844
ampE	-0.100389	0.857078
ampG	0.00189705	0.996761
ampH	0.140388	0.718198
ampM	-0.532071	0.153451
amtB	0.794587	0.334248
anmK	0.392138	0.642828
ansA	-0.556227	0.0327398
ansB	0.299443	0.695826
ansP	-0.362919	0.704193
apaG	-0.138693	0.828829
apaH	-0.410879	0.385919
apbA	0.726115	0.38577
apbE	0.0661376	0.924428
apt	-0.290208	0.566878
araA	-0.320839	0.430565
araB	0.368847	0.494795
araC	-0.0123437	0.984931
araD	-0.0996361	0.903711
araF	-0.875972	0.13126
araG	-0.326473	0.49978
araH	-0.307563	0.625506
arcA	-0.380895	0.500654
arcB	-0.144798	0.776773
argA	0.150231	0.835058
argB	-0.330309	0.637501
argC	0.583021	0.206244
argD	0.413198	0.666687
argE	0.109557	0.886971
argG	0.420409	0.560587
argH	0.113151	0.895492
argI	0.799556	0.264877
argR	0.736086	0.00740762
argS	-0.49395	0.168747
arnT	-0.615497	0.398341
aroA	-0.675835	0.114964
aroB	-0.363537	0.62917
aroC	0.336183	0.714682
aroE	-0.260919	0.577611
aroF	-0.737086	0.0779085
aroH	-0.291033	0.539988
aroK	-0.593167	0.393692
aroL	-0.695036	0.157299
aroP	0.512544	0.237935
aroQ	-0.337422	0.706417
arsB	0.47145	0.397616
arsR	-0.201985	0.801429
artI	-0.285387	0.748536
artM	-0.415074	0.553352
artP	0.752179	0.180693
artQ	-0.0933381	0.919253
asd	-0.193354	0.727711
asnA	0.0448937	0.970439
asnB	0.699789	0.379261
asnC	-0.51979	0.194276
asoB	0.269773	0.678997
aspA	-0.811131	0.332192
aspC	-1.11309	0.0193054
aspS	-0.520312	0.405932
asr	0.409267	0.467129
astA	0.436287	0.637472
astB	0.407335	0.59313
astD	0.209654	0.842227
astE	-0.0148682	0.985881
atpA	-0.711507	0.398341
atpB	-0.531526	0.535819
atpC	-0.720438	0.38577
atpD	-0.640095	0.454093
atpE	-0.68038	0.416762
atpF	-0.691836	0.406944
atpG	-0.522528	0.559483
atpH	-0.655502	0.435511
atpI	0.338235	0.700853
avtA	0.390281	0.621827
baeR	0.632798	0.243111
barA	-0.663071	0.315976
basR	-0.155126	0.692637
basS	-0.416632	0.596149
bcp	-1.13471	0.0946948
bcr	0.0486875	0.967879
betA	0.260366	0.628371
betB	0.449995	0.58647
betI	0.0762366	0.899976
betT	-0.0717725	0.891428
bfd	0.414714	0.632385
bfr	0.369607	0.682618
bgaB	-0.24901	0.740893
bglA	-0.19833	0.703186
bglB	0.024971	0.968415
bioA	0.655763	0.348261
bioB	0.106597	0.885859
bioC	0.52628	0.434316
bioD	-0.555569	0.0942827
bioF	0.249889	0.804505
bioH	0.0478429	0.967879
bipA	-0.456912	0.492535
birA	-0.833266	0.211768
bisC	0.106325	0.862899
bolA	0.816409	0.236762
brnQ	0.981487	0.0510323
btuB	-0.600849	0.385222
btuC	-0.116358	0.863125
btuD	-0.587853	0.308791
btuE	-0.628574	0.0522463
btuF	0.380239	0.56533
btuR	-0.180826	0.740893
caf1A	-1.0303	0.188987
caf1M	-0.900805	0.0287039
cafA	-0.626347	0.377454
carA	-0.131344	0.901862
carB	-0.514151	0.55464
cca	0.341135	0.647736
ccmA	-0.0805622	0.886341
ccmB	0.151697	0.86661
ccmC	-0.403122	0.54597
ccmD	-0.410806	0.474716
ccmE	-0.717662	0.292036
ccmF	0.411178	0.465028
ccmG	-0.663263	0.390279
ccmH	-0.0356598	0.973062
ccrB	0.0304389	NA
cdd	-0.149246	0.869622
cdh	-0.398199	0.556008
cdsA	-0.384416	0.434316
celA	-0.0828978	0.854452
celB	0.141816	0.784836
celC	-0.454735	0.29036
celD	-0.377659	0.474771
cfa	0.258159	0.787239
chaA	0.210945	0.807599
cheA	-0.524347	0.371429
cheB	0.0138795	0.98935
cheD	0.138575	0.825621
cheD2	0.452153	0.196597
cheM	0.0950943	0.918233
cheR	-0.140378	0.849336
cheW	-0.54808	0.425471
cheY	-0.831006	0.208692
cheZ	-0.211396	0.734957
clpA	0.338886	0.699716
clpB	-0.202436	0.677397
clpB2	0.534888	0.246237
clpB3	0.539821	0.546674
clpB5	0.0398956	0.948173
clpP	-0.540142	0.141646
clpS	0.302919	0.650433
clpX	-0.580926	0.143897
cls	0.232306	0.677714
cmk	-0.168364	0.677313
cmr	0.0439797	0.970439
coaA	-0.151084	0.883055
coaD	-0.257428	0.677313
coaE	-0.284839	0.682176
cobB	-0.848443	0.294282
cobS	0.0620324	0.928975
cobT	-0.348751	0.598584
codA	-0.283744	0.440816
copA	-0.195256	NA
copR	0.550974	0.434316
corA	0.813556	0.236372
corE	-0.247185	0.609105
cpdB	-0.285621	0.57081
cpxA	0.153003	0.820367
cpxP	-0.787608	0.145536
cpxR	-0.0232366	0.982022
crcB	0.392556	0.294083
creA	-0.531817	0.119958
creB	0.130984	0.849336
creC	-0.0627003	0.901502
creD	-0.231886	0.675687
crgA	0.100051	0.921464
crl	-0.890227	0.0075301
crp	-0.737189	0.236762
crr	-0.702487	0.123703
cru	-0.14874	0.740412
cscR	0.624248	0.0339968
cspa1	0.306505	0.717591
cspa2	-0.246765	0.675531
cspB	1.32546	0.0485713
cspC	-0.741698	0.322753
cspD	-0.54517	0.104204
cspE	-0.00706307	0.99125
csrA	0.270706	0.638717
cstA	0.630874	0.38577
cueR	0.13277	0.882011
cutC	-0.101294	0.86539
cutF	-0.146521	0.708432
cvpA	-1.20088	0.114964
cyaA	-0.286438	0.567834
cyaB	0.0243862	0.969666
cyaY	-0.492027	0.224643
cybB	-0.918861	0.180619
cybC	-0.960026	0.231158
cycA	0.1268	0.86554
cydA	0.00525909	0.994619
cydB	0.186715	0.848084
cydC	-0.172164	0.814821
cydD	0.148671	0.863125
cyoA	-0.322714	0.682866
cyoB	-0.398101	0.564928
cyoC	-0.20604	0.727711
cyoD	-0.460363	0.434316
cyoE	-0.146727	0.837812
cysA	-0.0453443	0.958964
cysB	-0.391734	0.359458
cysC	0.265644	0.694027
cysD	-0.3967	0.487144
cysE	-0.359882	0.650234
cysG	0.176684	0.699736
cysI	-0.717983	0.294083
cysJ	-0.765832	0.343628
cysK	-0.778038	0.321782
cysM	0.133747	0.739028
cysN	0.345282	0.345612
cysP	-0.368874	0.678997
cysQ	0.247917	0.803164
cysS	0.270004	0.624956
cysT	0.301421	0.724263
cysW	0.461722	0.543882
cysZ	-0.170998	0.727711
cytR	0.281134	0.634029
dacA	-0.426058	0.525747
dacB	-0.0944778	0.851176
dacC	0.170067	0.675531
dadA	0.427814	0.575044
dalD	0.797289	0.155233
dam	-0.530875	0.374975
dapA	-0.684513	0.130312
dapB	-0.0638476	0.898741
dapD	-1.2776	0.0410457
dapE	0.148275	0.888199
dapF	-0.0510399	0.94009
dapX	-0.517879	0.334248
dbpA	-0.0776785	0.88545
dcd	-0.02599	0.973062
dcrA	-0.968118	0.213609
dcrB	-0.559468	0.269298
dctA	-0.0102847	0.99125
dcuA	-0.143355	0.86661
ddg	0.517906	0.412787
ddhA	-0.334332	0.363447
ddhC	-0.490938	0.348261
ddhD	-0.0639856	0.920254
ddl	-0.351848	0.715358
deaD	-0.853266	0.110065
dedA	-0.685628	0.3005
dedD	-0.371322	0.603663
def	-0.184203	0.621137
degQ	-0.0472134	0.968415
degS	-0.44897	0.481024
deoB	0.397205	0.627707
deoC	-0.211385	0.638717
deoD	-0.253585	0.593084
deoR	0.267508	0.669134
dfp	0.238777	0.572801
dgkA	-0.168969	0.72365
dgt	0.0104607	0.984931
dhaK	0.358678	0.574437
dinA	0.506181	0.335127
dinG	-0.3813	0.38577
dinI	-0.378513	0.377109
dinP	0.15384	0.851857
dipZ	0.257288	0.714682
djlA	-0.881433	0.127149
dkgA	0.243274	0.746536
dkgB	-0.689064	0.38577
dksA	-0.220544	0.719865
dld	0.500922	0.557864
dmsA	0.457306	0.224772
dmsB	0.367658	0.49452
dmsC	0.497656	0.385222
dnaA	-0.118404	0.868733
dnaB	0.0112236	0.985783
dnaE	-0.751785	0.246237
dnaG	-0.202956	0.769801
dnaJ	-0.887265	0.0308067
dnaK	0.0364669	0.962595
dnaN	-0.200875	0.78126
dnaQ	-0.292338	0.435044
dnaX	0.0353388	0.973062
dppA	0.0569022	0.931096
dppB	0.141608	0.882011
dppC	0.520121	0.509637
dppD	-0.205509	0.810344
dppF	0.475158	0.153451
dps	0.157119	0.870481
dsbA	-0.861507	0.162535
dsbB	-0.419747	0.327662
dsbC	-0.343383	0.541951
dut	-0.242926	0.739246
dxr	-0.335479	0.444043
dxs	-0.20732	0.712681
eco	-0.987498	0.196597
ecpD	0.590797	0.440816
eda	-0.89711	0.104808
edd	0.832408	0.174157
efp	-0.697587	0.335657
elaB	-0.194406	0.849336
elbB	0.0343329	0.967939
emrA	0.702112	0.3005
emrB	0.430085	0.650433
emrR	0.530939	0.481826
endA	-0.274075	0.72035
engA	-0.688442	0.211768
engB	-0.452234	0.29642
eno	-1.21755	0.0478013
envB	-0.171069	0.846604
envZ	0.169873	0.735983
epd	-0.334673	0.332
era	-0.951239	0.103329
exuR	-0.308454	0.49226
exuT	0.425749	0.545624
fabA	-0.563484	0.409284
fabB	-0.737165	0.205422
fabD	-0.380094	0.482825
fabF	-0.297902	0.657291
fabG	-0.749025	0.0366405
fabH	-0.0699981	0.923954
fabZ	-0.547098	0.447042
fadA	-0.192591	0.803164
fadB	0.179437	0.849336
fadD	0.0548346	0.961093
fadE	0.373288	0.698838
fadH	0.250274	0.804505
fadI	0.268586	0.786498
fadJ	-0.0234937	0.985131
fadL	0.0533427	0.948611
fadR	0.0240883	0.967879
fbaA	-1.03106	0.0291567
fbp	-0.67922	0.0318379
fcuA	-0.292284	0.664373
fdhD	0.799705	0.0318379
fdhE	-0.630264	0.313006
fdhF	0.46351	0.360821
fdoH	0.301327	0.736182
fdoI	-0.0135546	0.985783
fdx	-0.311583	0.435218
feoA	0.753344	0.0246591
feoB	-0.172327	0.734064
ffh	-0.223119	0.584408
fhuB	0.860306	0.247057
fhuC	0.177583	0.849336
fhuD	-0.298603	0.684146
fieF	-0.207231	0.663557
fipA	-0.615001	0.218951
fis	-0.167835	0.866357
fklB	0.348613	0.49452
fkpA	-1.01241	0.0366405
fkpB	-0.784181	0.320423
flaA1	0.0795062	0.91986
flaA2	-0.388401	0.372448
flaA3	-0.24886	0.584913
flaL	0.399425	0.545117
flbD	0.51228	0.388609
fldA	0.207348	0.748536
fldB	-0.14277	0.833133
flgA	0.0185346	0.985667
flgB	0.159769	0.786593
flgC	0.571269	0.494795
flgD	0.50281	0.310752
flgE	0.491982	0.264877
flgF	0.314481	0.739899
flgG	-0.419423	0.56213
flgH	0.050957	0.95835
flgI	0.320641	0.733554
flgJ	0.181236	0.704193
flgK	-0.262714	0.655819
flgL	-0.23752	0.682618
flgM	-0.321752	0.411727
flgN	-0.349045	0.334248
flhA	0.313497	0.480517
flhB	0.181579	0.730532
flhC	-0.456777	0.573805
flhE	1.21649	0.0435552
fliA	0.884415	0.0699531
fliC	-0.350171	0.539988
fliD	0.455131	0.346361
fliE	0.189058	0.682866
fliF	0.362997	0.580838
fliG	0.256004	0.682176
fliH	0.345453	0.698838
fliI	0.563266	0.49452
fliJ	0.170272	0.803164
fliK	0.355839	0.714682
fliL	-0.00178356	0.996761
fliM	0.225623	0.742711
fliN	-0.0303315	0.979694
fliO	0.643435	0.448181
fliP	0.240817	0.727711
fliQ	-0.118621	0.848501
fliR	-0.165453	0.766711
fliS	-0.0561286	0.941134
fliT	-0.0605449	0.920455
fliY	-0.65757	0.335716
fliZ	0.644085	0.291243
flk	0.788154	0.180956
fmt	-0.322775	0.49978
fnr	0.0331752	0.961093
focA	-0.874469	0.0193054
folA	0.0738907	0.901896
folB	-0.321354	0.596149
folC	-0.12481	0.886971
folD	0.234912	0.731175
folE	-0.28553	0.716
folK	0.197089	0.78126
folP	-0.177618	0.72365
fpr	-0.0309263	0.967879
frdA	0.583932	0.280535
frdB	0.327379	0.594712
frdC	0.560326	0.380368
frdD	0.762543	0.263641
fre	-0.328216	0.523223
frr	-0.934159	0.0504851
frsA	-0.886386	0.0970159
fruA	0.20498	0.846604
fruB	0.286494	0.752989
fruK	0.481671	0.5925
fruR	-0.0329743	0.967838
fsr	-0.00457267	0.994619
ftn	-1.5708	0.0002013
ftsA	-0.685341	0.415289
ftsB	-0.335225	0.494795
ftsE	-0.176285	0.803164
ftsI	-0.105101	0.891428
ftsK	-0.298148	0.538787
ftsL	-0.164234	0.824692
ftsN	0.131734	0.759571
ftsQ	-0.333115	0.727711
ftsW	0.104206	0.926965
ftsX	-0.664892	0.0448798
ftsY	-0.462051	0.127149
ftsZ	-0.491671	0.593351
fucR	-0.479693	0.452226
fumA	0.253789	0.728865
fur	-0.280531	0.665001
fusA	-1.10206	0.0193054
fxsA	-0.342049	0.594308
fyuA	0.531306	0.454291
galE	0.495343	0.496134
galF	-0.664399	0.167971
galK	0.351445	0.678997
galR	0.566538	0.093418
galT	0.515805	0.535934
galU	-0.158711	0.727417
gapA	-1.21137	0.0595131
gatY	0.312129	0.649429
gcp	0.195021	0.803164
gcsH	-0.864959	0.294083
gcvA	-0.169071	0.72365
gcvP	-0.479032	0.607189
gcvR	-0.0697999	0.901502
gcvT	-0.840831	0.312317
gdhA	-0.267015	0.525575
genX	0.58006	0.114964
gidA	0.188983	0.694439
gidB	-0.366986	0.634029
glgA	0.747526	0.302608
glgB	0.518362	0.532326
glgC	0.24608	0.714682
glgP	-0.635528	0.435044
glgX	-0.0849816	0.941134
glk	0.319367	0.573805
glmM	-0.45211	0.141646
glmS	-0.828249	0.29243
glmU	-0.587407	0.440767
glnA	1.02513	NA
glnB	-0.864292	0.0942827
glnD	-0.175359	0.803164
glnE	0.0648406	0.958259
glnG	-0.0968096	0.872497
glnH	-0.24841	0.700273
glnK	1.19162	NA
glnL	0.153791	0.759571
glnP	-0.0759388	0.948173
glnQ	-0.246489	0.776212
glnS	-0.533325	0.174157
gloA	-0.151685	0.853466
gloB	-0.147045	0.753276
glpA	0.892275	0.180619
glpB	0.888666	0.170182
glpC	-0.367336	0.650234
glpD	0.934397	0.13535
glpE	-0.452624	0.548876
glpF	1.94199	0.000417221
glpG	0.0783918	0.869622
glpM	-0.201621	0.76309
glpQ	-0.0259986	0.97966
glpR	0.126675	0.805079
gltA	-0.138585	0.872435
gltB	0.469435	0.539988
gltC	0.59581	0.229493
gltD	0.659035	0.351706
gltJ	0.0655461	0.910703
gltK	-0.421688	0.495741
gltL	-0.901177	0.170805
gltP	0.321506	0.447997
gltX	-0.124047	0.807895
glxK	0.58266	0.441618
glyA	-0.310023	0.475097
glyQ	-0.0656588	0.957707
glyS	-0.06042	0.952598
gmhA	-0.866565	0.0699531
gmk	-0.3559	0.580572
gnd	-0.60941	0.380407
gntM	0.00310682	0.996761
gntP	1.08427	0.113608
gntR	0.45456	0.44445
gntV	-0.480276	0.376495
goaG	0.701517	0.216432
gor	-0.640715	0.174157
gph	0.141822	0.846638
gpmA	-0.790744	0.259834
gpmB	-0.211475	0.679383
gpsA	0.0833322	0.906198
gpt	-0.232523	0.769801
gptB	-0.372037	0.675531
greA	-1.17493	0.00154449
greB	0.559678	0.259834
groEL	-1.16152	0.107152
groES	-1.06685	0.166278
grxA	-0.822975	0.251313
grxC	-0.70038	0.14828
gshA	-0.180276	0.662046
gshB	-0.0511125	0.95835
gsk	-0.235592	0.559483
gsrA	-0.00909607	0.990967
gst	-0.606442	0.334248
guaA	-1.90134	9.85077e-07
guaB	-0.524902	0.456085
guaC	-0.632539	0.284714
gutB	-0.156637	0.87847
gyrA	-0.224274	0.727711
gyrB	-0.692459	0.306278
hcaT	-0.321511	0.669134
hcp	0.354554	0.397616
hcr	0.126006	0.88545
hdeB	0.458971	0.592728
hdeD	0.491726	0.58647
helD	-0.327706	0.383751
hemA	0.194763	0.669134
hemB	-0.550705	0.441581
hemC	0.228567	0.804643
hemD	0.335275	0.64754
hemE	0.166879	0.849336
hemF	0.335472	0.72365
hemG	-0.894343	0.174157
hemH	-0.168788	0.788165
hemL	0.259667	0.727711
hemN	-0.289262	0.581688
hemX	0.0257481	0.979664
hemY	-0.158642	0.727711
hepA	0.506289	0.398341
hexA	-0.0957451	0.885142
hexR	0.389064	0.375282
hflB	-0.146252	0.843286
hflC	-0.642764	0.128992
hflK	-0.833641	0.285238
hflX	-0.752949	0.217623
hfq	-0.679871	0.0945464
hisA	-0.0237458	0.984931
hisB	-0.743869	NA
hisC	-0.0643423	0.95917
hisD	0.38348	0.690421
hisF	-0.158727	0.812889
hisG	0.584517	0.503365
hisH	-0.26798	0.783724
hisI	-0.626554	0.158005
hisJ	-0.887826	0.185853
hisM	-0.404747	0.514673
hisP	0.413939	0.379374
hisQ	-0.317845	0.696392
hisS	-0.456997	0.365163
hmp	0.105827	0.87044
hmsF	-1.24758	0.00740762
hmsH	-0.122195	0.872435
hmsR	0.0668963	0.934628
hmsS	-0.21939	0.808651
hmsT	-0.229328	0.662053
hmuR	0.242293	0.634029
hmuS	-0.152331	0.807937
hmuT	0.376179	0.67768
hmuU	0.654466	0.425018
hmuV	0.220219	0.72365
hmwA	0.260806	0.620681
hmwC	-0.0702258	0.921267
hns	-0.237376	0.776773
hofB	-0.0486198	0.954217
hofC	0.0364554	0.967879
hofQ	-0.525873	0.440724
holA	0.159248	0.862899
holB	0.0965275	0.926965
holC	0.212175	0.837081
holD	0.586882	0.110065
holE	-0.512204	0.228199
hpaB	-0.274066	0.699155
hpaC	0.107921	0.845125
hpaD	-0.126169	0.865499
hpaE	0.220875	0.81048
hpaF	-0.00125673	0.998307
hpaH	0.183267	0.814383
hpaI	0.580919	0.263019
hpaR	0.631316	0.143897
hpaX	0.166657	0.714682
hpmB	1.13693	0.0942827
hpt	-0.0180034	0.980042
hrpA	-0.116059	0.849336
hrpB	0.305692	0.744563
hscA	-0.496637	NA
hscB	-0.548074	0.478044
hslI	-0.521564	0.376808
hslJ	-0.550583	0.29243
hslO	-0.538442	0.251313
hslR	-0.589291	0.196597
hslU	-0.169519	0.685757
hslV	0.505735	0.186196
htpG	-0.785082	0.107201
htpX	0.205463	0.836196
htrE	-0.237845	0.799131
hupA	-0.926699	0.184409
hupB	-0.479568	0.56213
hutC	0.771344	0.193112
hutG	0.312533	0.656243
hutH	0.788194	0.288581
hutI	1.13285	0.104808
hutU	1.3241	0.0287067
hxuB	0.605944	0.309825
hydN	0.765127	0.264418
ibeB	0.684212	0.294083
ibpA	0.39944	0.678997
ibpB	0.10359	NA
icc	0.0702362	0.91986
icdA	-0.954951	0.13927
iciA	0.216845	0.803164
idnO	-0.925057	0.0124016
ihfA	-0.292822	0.740412
ihfB	-1.04332	0.0287039
ileS	-0.483173	0.434316
ilvA	0.982208	0.213609
ilvB	-0.212082	NA
ilvC	-0.195336	NA
ilvD	0.407555	0.675065
ilvE	0.352331	0.691752
ilvG	-0.115921	NA
ilvH	-0.399461	0.413583
ilvI	-0.020869	0.981457
ilvM	0.0740401	NA
ilvN	0.349861	0.69842
ilvY	0.326316	0.724263
imm	0.0208779	0.984806
imp	-0.286301	0.675531
infA	0.432184	0.623399
infB	-0.738297	0.335127
infC	-1.05217	0.0513637
insA	0.995634	0.0510323
insB	1.00214	0.100199
int	0.45053	0.429891
intB	0.228873	0.714682
ipk	-0.34382	0.677313
irp1	0.337018	0.72365
irp2	0.291139	0.765877
irp3	0.234123	0.81285
irp4	0.614771	0.47049
irp5	0.277814	0.776773
irp6	0.392099	0.659792
irp7	0.0371341	0.974698
irp8	0.15111	NA
iscA	-0.378169	0.691794
iscS	0.120394	0.909775
ispA	0.304008	0.714682
ispB	-0.120531	0.847784
ispD	-0.239554	0.56447
ispF	-0.13036	0.727711
ispG	-1.26307	0.0473737
ispH	-0.633514	0.416603
ispZ	-0.553314	0.114964
iucB	0.636069	0.275753
iucC	-0.0388968	0.965065
iucD	0.324157	0.566181
iutA	0.220629	0.572996
katA	0.238094	0.767437
katY	-0.984985	0.219577
kbl	-0.258693	0.727711
kdgC	0.641107	0.403403
kdgK	-0.122437	0.805079
kdgR	-0.226934	0.76309
kdpA	-0.908226	0.0942827
kdpB	0.179216	0.81285
kdpC	0.351725	0.685757
kdpD	0.235982	0.78173
kdpE	0.132523	0.762065
kdsA	-0.161814	0.765877
kdsB	0.115365	0.863364
kdtA	0.14296	0.763289
kdtX	-0.274092	0.450314
kduD1	-0.246017	0.78126
kduD2	0.606013	0.454093
kduI	-0.362382	0.616028
kefB	-0.111941	0.862899
ksgA	-0.429361	0.275753
lacI	0.294847	0.638007
lacY	0.13606	0.863364
lacZ	-0.0668682	0.903822
lamB	0.0438331	0.967879
lemA	0.472875	0.206538
lepA	-0.561027	0.243111
lepB	-0.560402	0.217733
leuA	-0.0936454	0.916671
leuB	0.76223	0.264806
leuC	0.979112	0.182114
leuD	0.339047	0.694027
leuO	-0.185622	0.78565
leuS	-0.337826	0.648086
lexA	0.0355496	0.971568
lgt	0.478093	0.167673
ligA	-0.498514	0.490363
ligB	-0.726826	0.335127
ligT	0.849282	0.248519
lipA	-0.26788	0.526314
lipB	-0.440881	0.517068
livF	-0.0852721	0.862899
livG	0.09211	0.921464
livH	0.0200492	0.984931
livJ	0.0838828	0.92961
livM	0.0371216	0.974698
lldD	0.170018	0.87242
lnt	0.677293	0.246237
lolA	-0.708343	0.29243
lolB	0.135563	0.767437
lolC	0.509793	0.327501
lolD	-0.38648	0.642828
lolE	-0.545364	0.4708
lon	-0.589515	0.119399
lpdA	-0.562935	0.51471
lplA	-0.489413	0.148988
lpp	-1.00085	0.0886451
lpxA	-0.655507	0.406243
lpxB	-0.737672	0.373244
lpxC	0.242429	0.513374
lpxD	-0.844179	0.269298
lpxK	-0.105131	0.907534
lrp	-0.175104	0.73419
lspA	-0.785525	0.294083
ltaA	0.394	0.520316
luxS	-1.2489	0.0510323
lysA	0.350768	0.58647
lysC	0.718428	0.335127
lysP	-0.232629	0.635366
lysR	0.414416	0.649429
lysS	-0.838	0.273074
lyx	0.718863	0.0510323
maeB	-0.24003	0.677313
maf	-0.196966	0.616242
malE	-0.477614	0.444362
malF	-0.26954	0.675687
malG	0.266222	0.678997
malK	0.484168	0.564928
malM	0.381968	0.457396
malQ	-0.0503265	0.933927
malS	0.096022	0.903692
malT	-0.271453	0.468306
malZ	-0.0170695	0.978182
manA	-0.311779	0.420965
manB	0.261185	0.650234
manC	0.306079	0.677751
manX	-0.29845	0.616242
manY	0.00390034	NA
manZ	0.106457	NA
map	0.0496087	0.961093
marC	-0.227284	0.545117
mazG	-0.56725	0.306278
mda66	-0.278646	0.612345
mdh	-0.57872	0.421455
mdlA	-0.50717	0.122998
mdlB	-0.0984512	0.843286
menA	-0.144608	0.800973
menB	0.187218	0.851822
menC	0.135979	0.899976
menD	0.201947	0.846791
menE	0.208011	0.842494
menF	0.928122	0.0476967
menG	-0.605119	0.0689301
mepA	0.351889	0.703186
metA	-0.581009	0.411026
metC	0.213448	0.62917
metE	-0.494224	0.559234
metF	0.579409	0.332192
metG	-0.596873	0.225459
metH	-0.261098	0.623051
metJ	0.708115	0.0219149
metK	-0.85068	0.288581
metL	0.525526	0.387237
metN	-0.248544	0.73201
metQ	-0.626332	0.153451
metR	-0.39094	0.662522
mfd	-0.470611	0.332
mglA	-0.632268	0.41462
mglB	-0.926922	0.243111
mglC	-0.962849	0.0942827
mgsA	-0.363984	0.559483
mgtB	0.0244423	0.979694
mgtC	2.22256	0.000293359
mgtE	-0.187678	0.822036
miaA	-0.66181	0.237319
miaB	-0.374851	0.480601
minC	0.20488	0.823379
minD	-0.43018	0.612019
minE	-0.178163	0.862899
mipB	-0.0452023	0.946653
mlc	0.382059	0.482505
mltA	-0.455462	0.492939
mltB	-0.122866	0.855242
mltC	-0.688443	0.374975
mltD	0.190843	0.825621
mnmA	-0.0944022	0.908753
mnmC	0.177151	0.849336
mntH	0.735211	0.122678
moaA	0.502782	0.575044
moaC	0.232095	0.812889
moaD	0.218598	0.828829
moaE	0.182694	0.854452
mobA	0.411754	0.284273
mobB	0.178297	0.703186
modA	-0.417472	0.565669
modB	-0.252872	0.803164
modC	0.0307898	0.974698
modE	-0.0447511	0.931096
modF	0.416421	0.634029
moeA	-0.00103144	0.998591
moeB	-0.172838	0.627124
mogA	-0.354612	0.635039
motA	0.0894045	0.876106
motB	-0.220014	0.526655
mpl	0.19707	0.820209
mppA	-0.736486	0.177213
mraW	0.378207	0.374975
mraY	-0.337812	0.724263
mrcA	0.641844	0.293818
mrcB	0.401966	0.616242
mreC	-0.425961	0.412787
mreD	-0.153652	0.785818
mrpA	-0.470301	0.614939
msbA	-0.384469	0.253199
msbB	-0.395247	0.351706
mscL	-0.247017	0.764381
msrA	0.560241	0.526148
mtgA	0.193764	0.753276
mtlA	0.371224	0.673063
mtlD	-0.0752695	0.876106
mtlK	0.240187	0.78565
mtlR	0.231945	0.726231
mtn	0.350024	0.687331
mtr	0.888477	0.0483005
mtta1	-0.235366	0.673058
mtta2	-0.269997	0.684146
mukB	-0.491261	0.54853
mukE	-0.723377	0.327662
mukF	-0.614159	0.288581
murA	-0.378664	0.360589
murB	-0.525079	0.228639
murC	0.0396811	0.973195
murD	0.574207	0.504735
murE	0.437281	0.600607
murF	0.502512	0.557864
murG	1.1336	0.115622
murI	-0.0461178	0.936142
murQ	0.605904	0.374975
mutH	0.124664	0.868527
mutL	-0.177538	0.78126
mutM	0.155205	0.849336
mutS	-0.35944	0.470263
mutT	-0.473492	0.323435
mutY	-0.0331721	0.973195
mviN	0.289358	0.654995
nadA	0.160672	0.704193
nadB	-0.470116	0.208692
nadC	-0.362656	0.416603
nadD	0.575103	0.100199
nadE	-0.590375	0.188987
nadR	0.43347	0.346307
nagA	-0.0683072	0.891428
nagB	-0.45105	0.332192
nagC	-0.170463	0.67768
nagD	0.07482	0.849336
nagE	0.274864	0.714682
nanA	-0.330117	0.514673
nanT	0.0593692	0.927646
napA	0.178013	0.862899
napB	-0.173708	0.810344
napC	0.0543483	0.938138
napD	0.226875	0.822889
napF	0.348373	0.717591
narP	0.0869991	0.926965
narX	-0.131648	0.818066
ndh	-0.47804	0.201391
ndk	-0.68371	0.360821
nfi	0.233919	0.806002
nfo	-0.388439	0.427666
nfrC	-0.493585	0.412787
nhaA	0.429905	0.564928
nhaB	0.0600146	0.931096
nhaR	0.363687	0.572801
nifJ	0.460581	0.467433
nifU	-0.405278	0.669134
ninB	-0.137526	0.886048
nirB	0.522148	0.335127
nirC	0.603146	0.406944
nirD	-0.0481896	0.963307
nlp	0.521289	0.511982
nlpC	0.0765378	0.907534
nlpD	-0.799345	0.00740762
nlpI	-0.998962	0.103686
nqrA	0.43076	0.398341
nqrB	-0.213116	0.776212
nqrC	-0.843114	0.186621
nqrD	-1.13213	0.0872722
nqrE	-0.855529	0.243169
nqrF	-0.660757	0.398073
nrdA	-0.787955	0.308911
nrdB	-1.09828	0.0621023
nrdD	-0.34917	0.678997
nrdE	-0.716022	0.122716
nrdF	-1.02113	0.0287039
nrdG	0.377662	0.616242
nrdH	-0.242586	0.810344
nrdI	-0.0971038	0.925989
nrdR	0.623065	0.350502
nth	-0.609157	0.332192
ntpA	-0.309232	0.700361
nudC	-0.47506	0.248519
nudE	-0.218915	0.727711
nudF	0.0437472	0.928301
nudG	-0.581378	0.349181
nuoA	0.129784	0.783697
nuoB	0.0340987	0.967879
nuoD	0.0551337	0.954217
nuoE	-0.0856229	0.930383
nuoF	0.348016	0.691752
nuoG	-0.286371	0.768986
nuoH	0.193987	0.849336
nuoI	-0.17732	0.86661
nuoJ	-0.442078	0.642948
nuoK	0.137447	0.897741
nuoL	0.545427	0.511389
nuoM	0.208494	0.838474
nuoN	0.928973	0.218823
nusA	-0.619733	0.390614
nusB	-0.685344	0.259834
nusG	-0.771998	0.170182
obgE	-0.750144	0.0600387
ogl	-0.251507	0.677397
ogt	0.292228	0.650234
ompA	-0.440584	0.550904
ompC	-0.217995	0.830012
ompC2	0.322402	0.64588
ompF	-0.519025	0.494795
ompH	-1.1529	0.122998
ompR	-0.186376	0.72365
ompW	0.571434	0.425471
ompX	-0.377739	0.580572
opdA	0.0802125	0.939433
oppA	-0.516119	0.531825
oppB	-0.696026	0.0330204
oppC	-0.420566	0.444068
oppD	-0.660652	0.370803
oppF	-0.222179	0.787239
orn	-0.138684	0.822036
osmB	0.217378	0.83425
osmY	-0.0703351	0.885859
oxyR	-0.617927	0.271054
pabA	0.277801	0.774002
pabB	0.329033	0.634029
pabC	-0.44594	0.161587
pagP	2.17269	1.15813e-19
pal	-0.952415	0.0838318
panB	0.112157	0.883055
panC	-0.204588	0.780836
panD	-0.134342	0.805079
panF	0.214321	0.834972
parA	1.01325	0.0919766
parB	0.334514	0.625895
parC	-0.0742309	0.888204
parE	-0.541093	0.490783
parF	-0.403082	0.495741
pbpA	-0.521807	0.483765
pbpG	0.301967	0.628706
pckA	-0.153943	0.765877
pcm	-0.790238	0.17858
pcnB	0.215948	0.685757
pcp	0.34019	0.650234
pdhR	-0.650243	0.22394
pdxA	-0.679551	0.335657
pdxB	0.15656	0.8717
pdxH	0.088748	0.861946
pdxJ	-0.844113	0.0822142
pdxY	0.0935305	0.876106
pelY	0.00718953	0.990967
pepA	0.190039	0.81809
pepB	0.508267	0.220437
pepD	-1.11642	0.0447533
pepN	-0.693828	0.298222
pepP	0.177916	0.822957
pepQ	-0.583786	0.312317
pepT	-0.688916	0.247057
perM	0.326965	0.600436
pfkA	-1.0294	0.0193054
pfl	-0.895603	0.0219149
pflA	-0.0582941	0.958259
pgi	-0.1129	0.814821
pgk	-0.51905	0.247057
pgm	-0.3359	0.589988
pgpA	-0.602782	0.187387
pgpB	0.347004	0.632385
pgsA	0.150341	0.747805
pheS	-0.85952	0.17858
pheT	-0.559866	0.0942827
phnF	0.80814	0.334248
phnG	0.759623	NA
phnH	0.120081	0.9117
phnI	-0.0980174	0.849336
phnJ	0.582945	0.307496
phnK	0.812729	0.30539
phnL	0.353004	0.700273
phnM	0.797773	0.313006
phnN	0.787598	0.29243
phnP	0.362825	0.686237
phoA	0.0836925	0.888204
phoB	-0.479841	0.467129
phoH	-0.112377	0.789231
phoP	-0.0371558	0.942039
phoQ	-0.752137	0.235428
phoR	0.275773	0.612595
phoU	-0.770165	0.13535
phrB	0.194879	0.72844
pim	-0.106291	0.910534
pip	-0.344098	0.38577
pla	-0.591436	0.271678
pla2	0.398038	0.537285
plaA	-0.144535	0.803164
pldA	-0.751627	0.0942827
pldB	0.441663	0.58647
plsB	-0.392681	0.526314
plsX	0.266839	0.776773
pmbA	0.389165	0.616242
pmrF	0.443098	0.634029
pncA	-0.508954	0.280083
pncB	0.2494	0.714682
pnp	-0.526302	0.236762
pntA	-0.104127	0.926965
pntB	-0.244185	0.776212
pnuC	-0.348789	0.546674
polA	-0.319067	0.559467
potF	-0.848653	0.0221724
potG	-0.277516	0.714126
potH	-0.312228	0.486486
potI	-0.00389153	0.995926
poxB	0.323824	0.611248
ppa	-1.09713	0.100376
ppc	-0.0900591	0.921464
ppdD	-0.257595	0.72365
ppiA	-0.723021	0.374948
ppiB	-0.654283	0.398341
ppiC	-0.777618	0.288581
ppiD	-0.855934	0.258656
ppk	-0.382216	0.398341
ppnK	-0.315531	0.543882
ppsA	-0.129663	0.822889
ppx	-0.284456	0.593099
pqiA	0.160496	0.72365
pqiB	-0.60446	0.275753
prc	-0.480147	0.592492
prfA	-0.061799	0.931799
prfB	-0.835972	0.164485
prfC	-0.420334	0.454093
priA	0.125457	0.86554
priB	-0.0174583	0.988736
priC	-0.547409	0.525747
prk	0.105463	0.86539
prmA	0.246957	0.804779
proA	-0.0949862	0.901502
proB	0.0179606	0.984931
proC	-0.267218	0.696392
proQ	0.0545531	0.952598
proS	-0.0877629	0.9117
proV	0.451791	0.374975
proW	0.0521549	0.967838
proX	-0.613684	0.397117
proY	-0.400586	0.521096
prsA	-0.658395	0.429891
prt	-0.803137	0.306774
psaA	-0.540615	0.398341
psaB	-1.02518	0.155233
psaC	-1.33537	0.0840685
psaE	-0.36244	0.584408
psaF	-0.948361	0.135247
psd	-0.349656	0.624943
psiF	-0.41682	0.30539
pspA	-0.354402	0.706035
pspB	0.0429093	0.968415
pspC	0.102987	0.922673
pspF	0.656524	0.298054
pspG	-0.249538	0.785818
pssA	0.0202785	0.979664
pst	-1.245	0.0634576
pstA	-0.224935	0.607051
pstb	-0.120635	0.846791
pstB	-0.817681	0.132377
pstC	0.0123662	0.982674
pstS	0.0254987	0.967828
pta	-0.0725899	0.901862
pth	-0.199756	0.748536
ptr	-0.563878	0.514231
ptrB	-0.489472	0.180863
ptsG	-0.250881	0.64754
ptsH	-0.726467	0.153612
ptsI	-0.769399	0.0247619
ptsN	-0.938547	0.132051
ptsO	-0.886871	0.186294
ptsP	-0.0443498	0.967879
ptxR	-0.158251	0.812668
purA	-0.570829	0.417438
purB	-0.559259	0.409158
purC	-1.45645	0.0504851
purD	-0.395708	0.479695
purE	1.21058	0.00125379
purF	-1.11602	0.132377
purH	0.173433	0.757367
purI	-0.773368	0.264806
purK	0.714723	0.158171
purL	-0.0168265	0.985562
purN	-0.782054	0.234394
purR	-0.0292554	0.968275
purT	0.0295517	0.972233
putA	-0.263379	0.776212
putP	-0.546333	0.525747
pykA	-0.151077	0.824699
pykF	-0.597669	0.348261
pyrB	-0.935828	0.153451
pyrC	0.0395964	0.967879
pyrD	-0.935179	0.0942827
pyrE	-0.26525	0.765877
pyrF	0.232704	0.803164
pyrG	-0.0337206	0.962595
pyrH	-0.631071	0.457396
pyrI	-0.743045	0.243111
qacE	0.712486	0.269298
qor	0.284515	0.715893
queA	0.525338	0.388609
queF	0.166079	0.753157
radA	0.160888	0.856929
radC	-0.354675	0.494795
rafA	0.258295	0.677397
rarD	-0.282338	0.650234
rbfA	-0.742249	0.259834
rbn	0.343436	0.675531
rbsA	-0.284515	0.765877
rbsB	-0.4863	0.580821
rbsC	-0.199296	0.847784
rbsK	0.117039	0.869049
rcsB	0.135634	0.787239
rcsC	-0.29477	0.671918
rcsF	-0.407423	0.458817
rdgC	-0.150383	0.86661
recA	-0.762413	0.0253246
recB	-0.139826	0.88545
recC	-0.328652	0.405359
recD	-0.157766	0.86661
recF	0.174768	0.856929
recG	-0.259316	0.78565
recJ	0.170251	0.846638
recO	-0.688537	0.264877
recQ	-0.264504	0.612595
recR	-0.610156	0.434316
recX	-0.299993	0.435044
relA	-0.223662	0.648637
rep	-0.0863459	0.901862
rfaC	0.0520471	0.902563
rfaD	-0.435545	0.269949
rfaE	0.218816	0.812889
rfaF	0.100815	0.883055
rfaH	0.100072	0.849336
rfe	0.0367228	0.948611
rffA	-0.387299	0.621178
rffC	0.176048	0.849336
rffG	-0.335402	0.686215
rffH	-0.486346	0.538574
rhaA	-0.0771781	0.926965
rhaB	0.661318	0.41857
rhaD	0.301106	0.581688
rhaR	-0.502073	0.482814
rhaS	-0.520778	0.534042
rhaT	0.363772	0.308911
rhlB	-0.276162	0.616242
rho	-0.325405	0.56341
rhtB	0.334092	0.337065
rhtC	-0.137458	0.748536
ribA	0.111444	0.830005
ribB	-0.0959319	0.845344
ribD	0.365526	0.593099
ribE	-0.0444302	0.935312
ribF	0.444307	0.521668
ribH	-0.660836	0.395835
rimI	-0.198146	0.763289
rimJ	-0.945743	0.0219149
rimM	-0.283561	0.748536
rlmL	-0.17495	0.80675
rlpA	-0.178561	0.764381
rlpB	-0.127339	0.882011
rluA	-0.239499	0.535203
rluC	0.387674	0.228639
rluD	-0.227363	0.573805
rmf	-0.579768	0.417014
rnb	-0.160177	0.86661
rnc	-0.447166	0.482814
rnd	-0.333927	0.663557
rne	-0.551462	0.290623
rnfD	0.148951	0.751679
rnhA	0.30924	0.482814
rnhB	-0.780534	0.338645
rnk	-0.502398	0.332192
rnpA	0.382203	0.669134
rnr	-0.082745	0.925328
rnt	0.443403	0.447627
rob	-0.214754	0.725994
rodA	-0.233215	0.767437
rop	0.444075	0.638717
rosB	0.779202	0.349181
rpe	0.12766	0.872435
rph	0.00630703	0.993862
rpiA	-0.535915	0.149757
rpiB	-0.0362447	0.967879
rplA	-0.282588	0.765877
rplB	-0.405719	0.663557
rplC	-0.371997	0.69478
rplD	-0.292143	0.761668
rplE	-0.444211	0.636101
rplF	-0.399591	0.677313
rplI	-0.233228	0.803164
rplJ	-0.413331	0.612345
rplK	-0.256963	0.793213
rplL	-0.490301	0.516354
rplM	-0.458036	0.427288
rplN	-0.364789	0.698838
rplO	-0.539311	0.547717
rplP	-0.489811	0.49455
rplQ	-0.526779	0.54853
rplR	-0.447562	0.637688
rplS	-0.445696	0.520255
rplT	-1.14574	0.0840685
rplU	-0.472004	0.60552
rplV	-0.511271	0.545117
rplW	-0.301588	0.750223
rplX	-0.385119	0.678997
rplY	-0.368077	0.688076
rpmA	-0.568303	0.522274
rpmB	0.0239204	0.983632
rpmC	-0.60356	0.394929
rpmD	-0.546204	0.544315
rpmE	-0.57588	0.415554
rpmE2	-0.695227	0.269298
rpmF	0.172646	0.846924
rpmG	-0.362358	0.691324
rpmH	-0.588816	0.398341
rpmI	-1.15052	0.0840685
rpmJ	-0.764803	0.342712
rpoA	-0.519253	0.561552
rpoB	-0.851688	0.292036
rpoC	-0.597586	0.493923
rpoD	-0.924005	0.107201
rpoE	-0.333839	0.638717
rpoH	0.204495	0.81809
rpoN	-1.0644	0.0413752
rpoS	-0.688762	0.0377967
rpoZ	-0.80402	0.170805
rpsA	-1.08351	0.126697
rpsB	-0.166948	0.874405
rpsC	-0.494227	0.526655
rpsD	-0.504033	0.574897
rpsE	-0.532861	0.556173
rpsF	0.110091	0.922047
rpsG	-0.901049	0.0339968
rpsH	-0.293084	0.75799
rpsI	-0.497229	0.405932
rpsJ	-0.415361	0.662046
rpsK	-0.425611	0.650433
rpsL	-0.744303	0.0212933
rpsM	-0.468374	0.611076
rpsN	-0.343555	0.715358
rpsO	-0.556573	0.132377
rpsP	-0.134512	0.886341
rpsQ	-0.669412	0.328816
rpsR	-0.113065	0.920254
rpsS	-0.556642	0.513986
rpsT	-0.238058	0.739028
rpsU	-0.293651	0.749363
rrmA	0.353189	0.580572
rrmJ	0.0820666	0.899556
rsd	-0.93373	0.0280856
rseA	-0.366868	0.480601
rseB	-0.243945	0.702307
rseC	-0.868111	0.146928
rsmC	0.191265	0.654238
rsmD	0.742793	0.104808
rstA	1.03196	0.000417221
rstB	0.238013	0.634029
rsuA	-0.0132066	0.990791
rth	-0.379364	0.494795
rumB	0.741038	0.0287039
rumC	-0.200154	0.81048
ruvA	-0.648312	0.18246
ruvB	-0.209746	0.786498
ruvC	-0.349372	0.37445
rzpR	0.095914	0.877729
sanA	-0.299453	0.678997
sapA	0.256857	0.593111
sapB	0.308042	0.663246
sapC	-0.20876	0.703186
sapD	-0.554041	0.434316
sapF	-0.0392443	0.967879
sbcB	0.0479992	0.92961
sbcD	0.197904	0.803164
sbp1	-0.691252	0.343628
sdaA	0.525016	0.352317
sdhA	-0.740853	0.312782
sdhB	-0.968824	0.186196
sdhC	-0.847271	0.113608
sdhD	-1.04019	0.0634576
secA	-0.959447	0.107201
secB	-0.591625	0.186621
secD	-0.64859	0.374975
secE	-0.535849	0.373244
secF	-0.63869	0.376495
secG	0.134497	0.890339
secY	-0.506481	0.570971
selA	0.288787	0.753276
selD	-0.267699	0.557691
sepC	0.308709	0.685757
seqA	0.213872	0.686237
serA	-0.985551	0.066553
serB	0.395195	0.57081
serC	-0.748747	0.0838318
serS	-0.618489	0.0468709
sfcA	-0.0574245	0.938654
sfsA	-0.348373	0.435044
sfuA	0.26555	0.655819
sfuB	0.0421987	0.963307
sfuC	0.565684	0.380001
sgbU	0.538786	0.359237
sixA	0.159318	0.788096
slmA	-0.565668	0.448181
slt	0.235972	0.71096
slyA	-0.761144	0.0287039
slyD	0.0821842	0.901862
smp	0.263026	0.612605
smpB	-0.328255	0.507911
smtA	-0.523333	0.298054
sodA	-0.948745	0.0880165
sodB	-0.446827	0.273074
sodC	0.570818	0.456926
sohB	-0.278814	0.678997
solA	-0.237958	0.494085
speA	-0.620009	0.440131
speC	-0.065104	0.903073
speD	-0.66815	0.355769
speE	0.0892048	0.926965
speG	-0.896766	0.143897
spoT	-0.626026	0.409746
sppA	-0.137774	0.803164
spr	0.074893	0.93252
srmB	0.314681	0.546674
ssb	0.475341	0.584408
sspA	-0.603283	0.250968
sspB	-0.660788	0.170805
ssuA	0.540702	0.26563
ssuB	0.468555	0.543238
ssuC	0.173701	0.776773
ssuD	0.526508	0.525747
ssuE	-0.437242	0.525747
stf	0.291293	0.660035
sthA	-0.417468	0.480203
sucA	-0.79166	0.343628
sucB	-0.833179	0.319733
sucC	-0.809445	0.334248
sucD	-0.883127	0.288581
sufA	0.702997	0.178172
sufC	-0.532484	0.294083
sufI	0.0453797	0.958964
sugE	0.298969	0.755581
suhB	0.215624	0.788583
sulA	-0.618441	0.3007
surA	-0.920639	0.00221203
surE	-0.177148	0.728865
syd	-0.420474	0.488788
tag	-0.560093	0.413986
talB	-0.896034	0.0880165
tam	0.280404	0.748536
tas	-0.382663	0.239645
tatC	-0.517242	0.336366
tatE	-0.56813	0.480601
tauA	0.0858045	0.883055
tauB	0.305707	0.714682
tauC	0.298553	0.706897
tauD	-0.712147	0.353725
tbpA	0.291097	0.663246
tcaC	0.244122	0.632385
tdh	0.249372	0.692209
tdk	-0.0405515	0.967879
tehB	-0.0131472	0.988736
terA	0.612225	0.343628
terB	-0.601052	0.270647
terC	-1.02102	0.113608
terD	-1.11988	0.128992
terE	-1.01943	0.128992
terX	0.344011	0.482505
terY	0.428658	0.367092
terZ	1.08989	0.00740762
tesA	0.154967	0.804254
tesB	8.50999e-05	0.999722
tgt	-0.253398	0.72365
thiC	0.344016	0.600436
thiD	0.123857	NA
thiE	0.747252	0.180414
thiF	0.182103	0.787239
thiG	0.744772	0.259834
thiH	0.727043	0.0803834
thiI	0.109874	0.843286
thiJ	0.629754	0.468676
thiL	-0.577744	0.333013
thiP	0.723453	0.246237
thiQ	1.02779	0.0905463
thrA	-0.144416	0.768577
thrB	-0.0457763	0.907534
thrC	-0.298887	0.568652
thrS	-0.740524	0.153451
thyA	-0.42451	0.52397
tig	-0.542429	0.410164
tilS	0.401033	0.292647
tktA	-0.509334	0.457396
tldD	0.323233	0.514231
tmk	0.188015	0.858302
tnp	-0.615779	0.292036
tnpA	0.398563	0.673466
tolA	-0.548863	0.495573
tolB	-0.592732	0.26056
tolC	0.0097357	0.990791
tolQ	-0.926156	0.113095
tolR	-0.994985	0.148988
tonB	0.343829	0.470876
topA	-0.273187	0.427751
topB	-0.416665	0.267105
tpiA	-0.887247	0.0522463
tppB	0.0858597	0.925274
tpx	-0.843841	0.167971
tqsA	-0.11589	0.81285
treB	0.0215769	0.985131
treC	-0.149584	0.814982
treR	0.0951997	0.897634
trkA	-0.610603	0.398073
trkD	0.0387622	0.961093
trkH	-0.0212116	0.970439
trmA	-0.380556	0.596149
trmB	0.375477	0.662937
trmD	-0.200305	0.823894
trmE	-0.400831	0.348261
trmH	-0.162418	0.872435
trpA	0.54849	0.38577
trpB	0.578435	0.472883
trpC	1.02474	0.146928
trpD	1.47661	0.0447533
trpE	1.58915	0.0193054
trpG	1.16172	0.0942827
trpH	0.179315	0.7475
trpR	0.162833	0.846343
trpS	-0.660313	0.312782
truA	-0.230824	0.649429
truB	-0.369061	0.56881
truD	-0.381132	0.361897
trxB	0.00833545	0.990791
trxC	0.372696	0.62917
tsf	-0.504975	0.581688
tuf	-0.969007	0.0318379
tus	-0.688616	0.0942827
tyrA	-0.49764	0.269625
tyrB	-0.213933	0.752027
tyrP	0.408579	0.56213
tyrR	0.0973834	0.853265
tyrS	-0.313956	0.573805
ubiA	-0.172234	0.814821
ubiB	-0.795477	0.253177
ubiC	0.0427675	0.967879
ubiE	-0.403559	0.350746
ubiF	0.264995	0.776477
ubiG	0.104243	0.885692
ubiH	0.270212	0.760943
ubiX	0.00249381	0.996334
udk	-0.337883	0.564928
udp	-0.0644974	0.893707
ugpA	-0.329782	0.486486
ugpB	0.161445	0.811861
ugpC	0.173966	0.753992
ugpE	-0.523063	0.388609
ugpQ	0.277629	0.709307
uhpA	0.285403	0.537285
uhpC	0.137077	0.846791
ulaA	0.242543	0.724263
ung	0.145294	0.756929
upp	-0.480645	0.530127
uppP	-0.285126	0.722886
ureA	-0.266691	0.726929
ureB	-0.0911778	0.925274
ureC	0.247653	0.778643
ureE	0.146687	0.863364
ureF	0.0703775	0.943831
ureG	-0.169424	0.843286
uspA	-0.151291	0.72365
uspB	0.225282	0.824699
uup	-0.613433	0.335127
uvrA	-0.188534	0.704193
uvrB	-0.253347	0.385222
uvrC	-0.528234	0.260621
uvrD	0.287072	0.669134
uvrY	-0.479036	0.141646
uxaA	0.0416861	0.955877
uxaB	0.00387796	0.994619
uxaC	0.732492	0.104204
uxuA	-0.25252	0.616242
vacJ	0.355187	0.663557
valS	-0.365265	0.63125
visC	-0.114252	0.912947
wbyH	-0.779822	0.346361
wbyJ	-0.252389	0.787239
wbyK	-0.0178656	0.985187
wbyL	-0.1382	0.874587
wecC	-0.594735	0.380762
wecF	-0.366401	0.561552
wecG	0.307197	0.719865
wrbA	-0.940816	0.110807
wzx	-0.18277	0.753276
wzz	0.280799	0.714521
wzzE	-0.547501	0.434316
xapA	0.0862789	0.895492
xerC	0.211001	0.72365
xerD	-0.0198208	0.969666
xni	-0.389917	0.654238
xseA	-0.105399	0.890727
xseB	0.174265	0.659369
xthA	-0.324706	0.531441
xylA	-0.166763	0.735983
xylB	0.33707	0.703186
xylF	-0.86424	0.236372
y1062	-0.585997	0.421809
y1093	0.105712	0.845344
yaaH	-0.0787235	0.904932
yacC	0.104819	0.906198
yacK	-0.0358744	0.974698
yadB	0.465091	0.35982
yadF	-0.732658	0.180271
yadG	-0.295896	0.430691
yadH	-0.270711	0.575552
yadQ	0.203041	0.836433
yadS	0.257595	0.602775
yafK	0.0576869	0.931096
yajC	-0.946345	0.128847
yajG	-0.213662	0.614077
yajR	-0.0344128	0.963307
yapA	0.390639	0.596149
yapC	0.141494	0.885692
yapE	0.597508	0.192901
yapF	0.707293	0.374975
yapH	0.0111754	0.990922
ybaV	-0.176575	0.862899
ybaY	0.564699	0.525747
ybbA	-0.000850843	0.99866
ybbJ	0.0556711	0.963307
ybbN	-0.0980746	0.849336
ybbO	0.299146	0.683609
ybbP	0.0855996	0.907273
ybcI	0.574693	0.500381
ybeX	-0.801688	0.292036
ybfA	-0.134364	0.891428
ybfM	0.305699	0.592784
ybiB	0.782896	0.260621
ybiT	-0.414929	0.522274
ybjR	1.01874	0.122716
ybtA	0.671698	0.433506
ybtS	0.16295	0.823379
yceG	-0.177218	0.776212
ycfJ	-0.437891	0.56341
ycfL	0.281028	0.763289
ycfO	0.0905627	0.93283
ychF	-0.47527	0.332192
yddG	0.488217	0.428414
ydeN	-0.346836	0.677313
ydiY	-0.121349	0.833133
ydjJ	0.611222	0.104808
ydjM	0.975137	0.114964
yeaL	-0.390872	0.650621
yebN	0.371765	0.42907
yebS	0.243318	0.677397
yebY	-0.419308	0.489736
yecC	-0.106971	0.848084
yecS	0.0555651	0.957252
yedO	-0.00369674	0.995452
yeeF	-0.232192	0.727711
yeeO	0.519585	0.49978
yegB	0.417347	0.412787
yegM	0.774452	0.255776
yegN	0.295158	0.650234
yegO	0.802946	0.170182
yeiB	-0.224529	0.756929
yfcA	-0.523132	0.294458
yfeA	0.188051	0.739028
yfeB	0.232129	0.573029
yfeC	0.629162	0.376847
yfeD	-0.779726	0.00943522
yfeE	-0.143971	0.723758
yfeN	-0.0358512	0.967838
yfeY	0.00546755	0.993009
yfgA	-0.399511	0.484427
yfgD	-0.869611	0.19983
yfgG	-0.466931	0.56213
yfgL	-0.588372	0.388609
yfgM	-0.835734	0.229873
yfhB	0.627524	0.343628
yfiA	-0.335922	0.669134
yfiF	0.10474	0.916488
yfiO	-0.617408	0.100376
yfiQ	0.170911	0.709307
yfjD	-0.520169	0.269298
ygbE	-0.164801	0.864575
ygcM	-0.156965	0.871882
ygeD	0.109824	0.906198
yggA	0.0294667	0.968415
yggE	-0.524746	0.143897
yggT	-0.611043	0.236762
yghU	-0.591258	0.0880165
ygiW	-0.241778	0.776212
yhbG	-0.864736	0.0291567
yhcP	0.0146518	0.979694
yhcQ	0.572245	0.409284
yhdA	-0.243203	0.677313
yhdH	-0.0461923	0.962595
yhdT	0.239681	0.806002
yhgN	0.459707	0.573805
yhhK	-0.37108	0.457396
yhhL	0.159271	0.700273
yhhN	0.00430438	0.995452
yhhQ	-0.387074	0.572801
yhjA	0.294788	0.677313
yhjK	-0.422881	0.454093
yhjW	-0.312362	0.72365
yiaD	0.651478	0.201473
yiaF	-0.108739	0.907534
yicN	0.27111	0.763289
yidC	-0.273013	0.781605
yidE	0.239026	0.72365
yieG	0.117011	0.810311
yieM	-0.0832667	0.931096
yigM	0.501006	0.396308
yihN	0.5715	0.108627
yijD	-0.11006	0.803164
yjaH	-0.392779	0.592728
yjbA	0.557854	0.334965
yjcD	-0.811097	0.275753
yjcE	0.404623	0.609105
yjjP	-0.119371	0.846638
ylaC	-0.220357	0.767437
ymfC	0.298337	0.719865
ymoA	0.702531	0.271054
ynbB	0.263562	0.700273
ynbD	0.612912	0.318102
yobD	-0.420343	0.514673
yohJ	-0.469863	0.29243
yohK	-0.118117	0.787239
ypo2083	0.0500121	0.94442
ypo2742	0.185948	0.699736
ypeI	-0.0230174	0.979229
ypeR	-0.42309	0.617188
yplB	0.153152	0.72365
ypmt1.01	NA	NA
ypmt1.02	NA	NA
ypmt1.03c	-0.663954	0.293823
ypmt1.04c	-0.0817578	0.907057
ypmt1.05c	0.112308	0.899624
ypmt1.06c	-0.00709727	0.990967
ypmt1.07c	1.2125	0.0699531
ypmt1.08c	0.632705	0.355195
ypmt1.09c	0.242549	0.769801
ypmt1.10c	-0.426479	NA
ypmt1.11c	0.785304	0.122303
ypmt1.12c	0.201658	0.81809
ypmt1.13c	-0.145408	0.86661
ypmt1.14c	0.176825	0.753276
ypmt1.15c	-0.907262	0.254705
ypmt1.16c	-0.066418	0.946135
ypmt1.17c	-0.156406	0.86661
ypmt1.18c	-0.315712	0.573674
ypmt1.19c	0.23623	0.742711
ypmt1.20c	-0.00180174	0.997242
ypmt1.21c	0.0520033	0.963307
ypmt1.22c	0.585515	0.444076
ypmt1.23c	-0.445848	0.517901
ypmt1.24c	0.470921	0.303393
ypmt1.25Ac	1.06411	0.112108
ypmt1.25c	0.269743	0.669134
ypmt1.26Ac	0.0485615	NA
ypmt1.26c	0.750745	0.0929442
ypmt1.27c	0.225876	0.824699
ypmt1.28c	0.518145	0.56533
ypmt1.29c	0.522997	NA
ypmt1.30	0.0382894	0.953693
ypmt1.31	-0.512447	0.32822
ypmt1.32	-0.435699	0.440767
ypmt1.33	-0.0326552	0.973062
ypmt1.34	0.415174	0.617188
ypmt1.34A	-0.33603	NA
ypmt1.34N	0.494891	0.545117
ypmt1.35c	0.410904	0.548876
ypmt1.35N	0.324962	0.714682
ypmt1.36c	0.396517	0.634554
ypmt1.37c	-0.425319	0.592492
ypmt1.38c	-0.472772	0.426041
ypmt1.39c	-0.158099	0.789231
ypmt1.40Ac	-0.0999591	0.91986
ypmt1.40c	0.015403	0.982674
ypmt1.41c	-0.107546	0.869622
ypmt1.42	-0.896977	0.269949
ypmt1.42Ac	0.0990167	0.900048
ypmt1.43c	0.154116	0.849336
ypmt1.44	0.0287523	0.973062
ypmt1.45c	0.505969	0.568276
ypmt1.46Ac	-0.748976	NA
ypmt1.46Bc	-0.00381963	NA
ypmt1.46c	-0.133401	0.898741
ypmt1.47c	-0.150149	0.862899
ypmt1.48c	-0.322127	0.642828
ypmt1.49Ac	0.0190144	NA
ypmt1.49c	-0.16676	0.81809
ypmt1.50Ac	0.305825	NA
ypmt1.50c	0.193515	0.810344
ypmt1.51c	0.265747	0.767437
ypmt1.52c	0.510236	0.435044
ypmt1.53c	1.22678	NA
ypmt1.54	0.486759	0.598584
ypmt1.55c	0.310926	0.550358
ypmt1.57c	-0.095667	NA
ypmt1.58c	0.0312268	NA
ypmt1.59c	0.206873	0.836433
ypmt1.60c	0.569041	NA
ypmt1.61c	0.217452	NA
ypmt1.61N	0.0962122	0.931096
ypmt1.62c	0.574543	0.520255
ypmt1.63Ac	-0.107206	NA
ypmt1.63c	0.196913	0.846791
ypmt1.64c	-0.269126	NA
ypmt1.64N	-0.143597	NA
ypmt1.65	0.00752753	0.990967
ypmt1.66c	-0.472901	0.132377
ypmt1.68A	0.619087	0.435218
ypmt1.69	0.580352	0.458817
ypmt1.70	0.490709	0.535203
ypmt1.71	0.00892275	0.992672
ypmt1.72c	0.19882	0.727711
ypmt1.73	-0.126841	0.879897
ypmt1.74	-0.799879	0.335153
ypmt1.75c	0.095248	0.920254
ypmt1.76	0.979259	0.211466
ypmt1.76A	0.318071	0.73419
ypmt1.79c	0.15394	0.748536
ypmt1.80c	-0.455437	0.500654
ypmt1.81c	-0.462813	0.575153
ypmt1.84	-0.973028	0.229493
ypmt1.86A	-0.639606	0.398341
ypmt1.86c	-0.340617	0.454093
ypo0001	-0.346125	0.669134
ypo0005	0.720268	0.13126
ypo0007	-0.0391149	0.958259
ypo0009	0.112195	0.803164
ypo0010	0.414476	0.415289
ypo0010a	-0.0600155	NA
ypo0011	-0.295688	0.711164
ypo0013a	-0.72042	0.186263
ypo0014	-0.530764	0.240361
ypo0020	-0.942125	0.165699
ypo0027	-0.701079	0.144898
ypo0029	-0.344398	0.547717
ypo0030	-0.114324	0.91986
ypo0032	-0.226168	0.675531
ypo0033	-0.406412	0.457396
ypo0034	-0.0495768	0.948611
ypo0042	-0.723439	0.361551
ypo0043	-0.447394	0.427992
ypo0063	-0.354522	0.663557
ypo0064	-0.580976	0.364614
ypo0065	-0.439492	0.559483
ypo0069	-0.466979	0.538895
ypo0071	0.0179088	0.986394
ypo0072	-0.443299	0.312317
ypo0076	-0.289532	0.700273
ypo0080	-0.663263	0.139168
ypo0081	-0.230969	0.727711
ypo0082	0.379823	0.251313
ypo0083	0.287677	0.663557
ypo0084	0.369937	0.332
ypo0086	-0.505409	0.441088
ypo0087	0.541167	0.229217
ypo0093	-0.844182	0.0210641
ypo0096	-0.817987	NA
ypo0099	0.983134	0.0272618
ypo0100	-0.553862	0.470876
ypo0101	-0.12356	NA
ypo0102	0.531378	0.398341
ypo0112	-0.298037	0.486806
ypo0118	0.331118	0.672044
ypo0119	0.443452	0.535819
ypo0127	-0.312335	0.394929
ypo0128	0.561746	0.425471
ypo0130	-0.496963	0.418132
ypo0131	-0.156627	0.716
ypo0134	0.00243952	0.996761
ypo0141	-0.386494	0.470876
ypo0142	-0.0420869	0.966163
ypo0146	0.0609905	0.907273
ypo0147	0.495409	0.526334
ypo0148	0.105185	0.877155
ypo0149	-0.401317	0.5925
ypo0153	-0.257244	0.670394
ypo0163	0.341181	0.470918
ypo0164	0.663114	0.247057
ypo0165	-0.175529	0.748536
ypo0166	0.0185727	0.980998
ypo0168	-0.00723771	0.990791
ypo0172	-0.0026583	NA
ypo0174	-0.532155	0.194276
ypo0176	-0.642138	0.180956
ypo0177	0.319046	0.359237
ypo0179	-0.0993156	0.877155
ypo0180	0.67235	0.336265
ypo0181	0.63188	0.435044
ypo0186	0.753657	0.100199
ypo0187	0.010924	0.990791
ypo0190	-0.173222	0.724263
ypo0192	-0.887432	0.107201
ypo0194	0.227008	0.677313
ypo0196	-0.526064	0.294083
ypo0197	-0.419508	0.486486
ypo0198	-0.312917	0.56533
ypo0199	-0.287748	0.611076
ypo0237	-0.342615	0.550904
ypo0240	-0.804745	0.156867
ypo0243	-0.22515	0.776212
ypo0244	-0.0741662	0.89118
ypo0245	-0.261898	0.571695
ypo0245a	-0.556412	0.374975
ypo0247	-0.454091	0.546674
ypo0248	NA	NA
ypo0250	-0.527395	0.415659
ypo0252	-0.66267	0.428414
ypo0255	0.0460349	0.957979
ypo0256	0.649128	0.233932
ypo0257	0.454075	0.448181
ypo0258	-0.145033	0.812668
ypo0259	0.984575	0.169642
ypo0260a	0.017354	0.988736
ypo0261	-0.499273	0.545117
ypo0262	-0.0392224	0.970807
ypo0263	-0.0861873	0.907344
ypo0264	0.675883	0.42355
ypo0265	0.329357	0.727711
ypo0266	-0.193575	0.729955
ypo0267	0.08382	NA
ypo0268	-0.150628	NA
ypo0269	0.524726	0.405932
ypo0270	-0.0407851	0.970439
ypo0271	0.137075	0.849336
ypo0272	0.20024	0.749219
ypo0273	0.552084	0.29243
ypo0274	0.170935	0.869622
ypo0275	0.137412	0.868003
ypo0276	0.13435	0.769801
ypo0277	0.102591	0.885053
ypo0284	0.183926	0.752112
ypo0285	-0.418163	0.574897
ypo0286	0.217756	0.736136
ypo0287	-0.919585	0.253396
ypo0288	0.388792	0.354533
ypo0289	-0.30128	0.559483
ypo0290	0.351849	0.694439
ypo0291	0.414631	0.253177
ypo0292	0.609933	0.38577
ypo0293	0.983453	0.00137442
ypo0301	-0.0456794	0.967939
ypo0302	-0.0798777	0.853265
ypo0303	-0.377484	0.397117
ypo0304	-0.243985	0.727711
ypo0306	0.897197	0.18246
ypo0308	-0.0948607	0.885053
ypo0309	1.02655	0.114964
ypo0315	-0.340273	0.642828
ypo0316	0.274463	0.647736
ypo0323	-0.48898	0.343628
ypo0326	0.822655	0.0942827
ypo0327	0.213055	0.670394
ypo0331	0.0850899	0.94009
ypo0337	-1.18968	0.0219149
ypo0338	0.03659	0.973388
ypo0339	0.0901439	0.908496
ypo0341	-0.150848	0.764381
ypo0342	0.63232	0.332192
ypo0346	0.446838	0.338426
ypo0352	-0.917483	0.113095
ypo0353	-0.51848	0.425471
ypo0363	-0.191207	0.804505
ypo0365	-0.543874	0.132377
ypo0367	0.361563	0.525747
ypo0368	0.389979	0.682618
ypo0369	0.630474	0.407704
ypo0370	-0.338407	0.513969
ypo0377	-0.507927	0.574437
ypo0379	0.078315	0.885053
ypo0381	0.274353	0.76309
ypo0384	-0.0379818	0.969666
ypo0385	-0.190814	NA
ypo0387	-0.137338	0.804505
ypo0388	0.0404041	0.963307
ypo0391	-0.847017	0.308791
ypo0392	-0.744363	0.37047
ypo0392a	0.593331	0.440816
ypo0393	-0.602014	0.482814
ypo0394	0.649526	0.429891
ypo0394a	0.761989	0.323044
ypo0396	-0.102405	0.812889
ypo0397	0.69217	0.187143
ypo0398	-0.00155192	0.996884
ypo0399	0.73371	0.0272618
ypo0400	-0.507907	0.49455
ypo0401	-0.525173	0.543759
ypo0402	0.233954	0.746299
ypo0403	0.389075	0.559483
ypo0404	0.717284	0.167673
ypo0405	0.46184	0.196597
ypo0406	-1.07351	0.0948104
ypo0407	-0.553416	0.531864
ypo0408	0.119381	0.906198
ypo0409	-0.616827	0.433506
ypo0410	-0.487336	0.556173
ypo0411	0.344807	0.720805
ypo0412	0.512944	0.539988
ypo0415	0.111308	0.921267
ypo0416	-0.353559	0.704193
ypo0417	-0.317343	0.713561
ypo0419	-0.203168	0.72365
ypo0420	-0.285032	0.679994
ypo0421	-0.0435617	0.966579
ypo0422	-0.320037	0.650234
ypo0424	-0.437134	0.332192
ypo0426	-0.07468	0.926965
ypo0432	0.295736	0.561552
ypo0433	0.456523	0.145851
ypo0434	0.230173	0.714732
ypo0435	0.559433	0.251313
ypo0445	-0.018636	0.985187
ypo0448	-0.892807	0.119518
ypo0449	-0.610588	0.108377
[truncated: 1,717 more rows]

## Sheet: WtPlankGlycerol-WtBfilmGlycerol
Planktonic Y. pestis in Glycerol vs. Biofilm Y. pestis in Glycerol
Gene ID	log2 Fold Change	False Discovery Rate Adjusted p Value
aas	-0.23445	0.686307
aat	-0.0214446	0.957424
accA	0.0215749	0.963603
accB	-0.494611	0.287785
accC	-0.0470774	0.945428
accD	-0.2286	0.737671
aceA	0.0446711	0.960821
aceB	-0.25226	0.709851
aceE	-0.102782	0.872698
aceF	0.151543	0.841909
aceK	0.694097	0.139726
ackA	0.02926	0.951948
acnA	-0.393729	0.301534
acnB	-0.495349	0.301456
acpD	0.508008	0.215588
acpP	-0.801096	0.0360172
acpS	0.113353	0.86328
acrA	-0.282936	0.645085
acrB	0.121614	0.891647
acrR	-0.174672	0.817351
acs	-0.654615	0.166758
actP	-0.134618	0.834422
adhE	-0.50575	0.17529
adk	0.0545057	0.915925
aefA	0.10576	0.706943
aer	0.302306	0.486579
agaZ	-0.313232	0.277081
ahpC	-0.54349	0.118525
aidB	-0.579166	0.177666
ail	-1.07611	0.00122198
alaS	0.116683	0.783178
alcA	0.399278	0.475513
alcB	-0.147105	0.82057
alr	0.28761	0.388724
amn	-0.528655	0.114905
ampD	0.145655	0.76217
ampE	0.334633	0.3964
ampG	0.579921	0.0322301
ampH	0.0226628	0.948399
ampM	-0.131046	0.814042
amtB	-0.0756534	0.909477
anmK	-0.286095	0.503308
ansA	-0.205143	0.690386
ansB	-0.624107	0.000445562
ansP	0.537586	0.0527672
apaG	-0.249113	0.475513
apaH	0.34621	0.266935
apbA	-0.184255	0.814042
apbE	0.149998	0.689121
apt	0.147393	0.821374
araA	-0.185999	0.641536
araB	-0.0741697	0.891522
araC	-0.229453	0.631977
araD	-0.103392	0.723308
araF	-0.375359	0.173796
araG	0.223877	0.518649
araH	0.152039	0.742527
arcA	-0.384531	0.172203
arcB	-0.276142	0.532553
argA	-0.265123	0.533789
argB	-0.471066	0.129484
argC	0.28183	0.428357
argD	-0.80002	0.0661906
argE	-0.0514922	0.898855
argG	-0.133367	0.715509
argH	-0.120285	0.87182
argI	-0.00565584	0.991678
argR	-0.113365	0.76313
argS	-0.0876883	0.906525
arnT	0.106939	0.845857
aroA	-0.215434	0.492275
aroB	0.247667	0.492345
aroC	0.146513	0.789872
aroE	-0.381849	0.0366632
aroF	-0.0964197	0.854566
aroH	-0.333074	0.398212
aroK	0.312593	0.515067
aroL	0.829805	0.112162
aroP	-0.204658	0.274586
aroQ	-0.299528	0.540318
arsB	0.533546	0.302973
arsR	-0.026858	0.976296
artI	0.0204281	0.972442
artM	0.46643	0.417349
artP	0.57976	0.124193
artQ	0.169337	0.802427
asd	0.218971	0.31105
asnA	0.196716	0.625552
asnB	0.0477835	0.940688
asnC	0.0858131	0.806697
asoB	0.648023	0.136244
aspA	-0.617775	0.156449
aspC	-0.161962	0.838005
aspS	-0.0249384	0.940688
asr	0.0515187	0.951948
astA	-0.303596	0.674041
astB	-0.0512676	0.956211
astD	-0.271565	0.706812
astE	0.156968	0.68996
atpA	0.559267	0.251635
atpB	-0.215883	0.463501
atpC	0.182452	0.760135
atpD	0.639825	0.089765
atpE	0.0799775	0.862388
atpF	0.36276	0.422531
atpG	0.43258	0.392997
atpH	0.474302	0.27643
atpI	0.498573	0.052745
avtA	-0.666346	0.00991875
baeR	0.652587	0.0510642
barA	-0.206663	0.550156
basR	0.0670479	0.917965
basS	0.348665	0.228566
bcp	-0.41914	0.275287
bcr	0.00909698	0.9906
betA	0.200115	0.669387
betB	0.0608068	0.88979
betI	-0.447913	0.151222
betT	-0.00617921	0.991514
bfd	1.14434	0.000564669
bfr	-1.03378	3.66942e-05
bgaB	0.135621	0.828459
bglA	0.336491	0.621345
bglB	0.0493619	0.933486
bioA	0.235829	0.586705
bioB	0.0928863	0.905589
bioC	0.682422	NA
bioD	0.379362	0.335301
bioF	0.221781	0.754137
bioH	-0.26573	0.648582
bipA	0.271059	0.602602
birA	0.0521013	0.930559
bisC	0.0314376	0.942325
bolA	-0.630736	0.0413821
brnQ	-0.321463	0.543963
btuB	0.340835	0.295224
btuC	0.0267696	0.957424
btuD	0.300021	0.487634
btuE	-0.114405	0.693565
btuF	0.411132	0.287785
btuR	-0.378387	0.485441
caf1A	-0.748132	0.0545757
caf1M	-0.822331	0.0992017
cafA	-0.401065	0.0502165
carA	-0.594113	0.123173
carB	-0.470675	0.103063
cca	-0.276907	0.475009
ccmA	-0.480237	0.367012
ccmB	0.453421	0.484901
ccmC	0.749069	0.14877
ccmD	0.0403487	0.958377
ccmE	0.632715	0.174315
ccmF	0.326519	0.435002
ccmG	-0.19096	0.805556
ccmH	0.174303	0.76326
ccrB	-0.568554	0.0101346
cdd	0.547545	0.0261193
cdh	-0.349307	0.207516
cdsA	-0.35246	0.333734
celA	-0.957567	0.000242284
celB	-0.49327	0.0842791
celC	-0.403317	0.134969
celD	0.0402196	0.948399
cfa	-0.11609	0.847775
chaA	0.314608	0.538055
cheA	-0.00704488	0.990198
cheB	0.283375	0.657301
cheD	0.0428611	0.951948
cheD2	0.407796	0.221634
cheM	0.208083	0.716935
cheR	-0.21512	0.744549
cheW	0.281079	0.561507
cheY	0.0146878	NA
cheZ	-0.173311	0.738818
clpA	-0.603601	0.0219152
clpB	0.0371694	0.964341
clpB2	0.032117	0.957424
clpB3	0.386924	0.550818
clpB5	0.165066	0.814042
clpP	-0.351543	0.0430617
clpS	-0.413515	0.172203
clpX	-0.641442	5.8966e-05
cls	-0.411053	0.0786149
cmk	-0.585671	0.0918886
cmr	0.353431	0.371096
coaA	0.565168	0.189343
coaD	0.186537	0.715509
coaE	-0.693951	0.0409345
cobB	0.342696	0.327923
cobS	0.133249	0.826948
cobT	-0.0414627	0.940688
codA	-0.0282331	0.957424
copA	0.213769	0.718754
copR	-0.247975	0.448864
corA	-0.163589	0.708819
corE	-0.333412	0.536098
cpdB	-0.0232437	0.957424
cpxA	0.104252	0.849458
cpxP	-0.522194	0.135612
cpxR	-0.371899	0.0423603
crcB	-0.0397211	0.951948
creA	-0.312088	0.333734
creB	-0.0664547	0.920088
creC	0.0309551	0.957424
creD	-0.0088453	0.979446
crgA	0.387854	0.324975
crl	-0.903387	0.0349169
crp	-0.762993	0.0544514
crr	-0.472705	0.258334
cru	-0.107381	0.708642
cscR	-0.559932	0.119815
cspa1	2.91906	1.651e-55
cspa2	-0.573112	0.0940833
cspB	1.00297	4.81924e-05
cspC	-0.732963	0.0129502
cspD	-0.7094	0.131387
cspE	-0.929291	0.028629
csrA	-0.139152	0.740978
cstA	-0.254912	0.374614
cueR	-0.598686	0.119815
cutC	-0.307752	0.562708
cutF	-0.0458627	0.907614
cvpA	0.129581	0.854566
cyaA	0.0698242	0.91711
cyaB	0.314922	0.426411
cyaY	-0.431064	0.133104
cybB	0.032709	0.964341
cybC	-0.437368	0.240341
cycA	-0.133441	0.844161
cydA	0.0254612	0.964377
cydB	0.137159	0.85231
cydC	0.357069	0.439405
cydD	-0.283316	0.682812
cyoA	-1.05175	0.0103113
cyoB	-0.298909	0.558765
cyoC	-0.0839032	0.920088
cyoD	-0.0563482	0.944733
cyoE	0.254081	0.668089
cysA	0.642549	0.123448
cysB	-0.143737	0.508219
cysC	-0.0304539	0.940688
cysD	-0.131568	0.848912
cysE	-0.163245	0.573966
cysG	0.038388	0.948399
cysI	0.365245	0.536098
cysJ	-0.0195188	0.972442
cysK	-0.286767	0.515934
cysM	-0.263347	0.689121
cysN	0.221369	0.561493
cysP	-0.315883	0.287785
cysQ	-0.492195	0.10944
cysS	-0.396905	0.0250005
cysT	0.0497071	0.948399
cysW	0.362886	0.406562
cysZ	-0.339404	0.341464
cytR	5.97577e-05	0.999729
dacA	-0.0316585	0.949242
dacB	-0.0107665	0.975537
dacC	-0.455004	0.201227
dadA	-0.641623	0.0665862
dalD	0.698998	0.0355085
dam	0.322255	0.53117
dapA	-0.60931	0.0934987
dapB	-0.643908	0.0166817
dapD	-0.719639	0.172203
dapE	-0.00873086	0.991514
dapF	-0.338986	0.124642
dapX	-0.159414	0.814239
dbpA	-0.486496	0.135612
dcd	0.0871177	0.80537
dcrA	-0.102306	0.909477
dcrB	-0.757447	0.00812434
dctA	-0.170512	0.61356
dcuA	0.168474	0.620775
ddg	0.134437	0.810203
ddhA	0.0445383	0.957424
ddhC	0.064771	0.937513
ddhD	0.647164	0.250426
ddl	-0.00105423	0.999488
deaD	0.797943	0.0375601
dedA	0.204203	0.743487
dedD	0.0706856	0.878035
def	-0.380132	0.279977
degQ	-0.955488	0.000112679
degS	0.113894	0.816047
deoB	-0.381372	0.267701
deoC	-0.0329931	0.930323
deoD	-0.35263	0.227616
deoR	-0.186602	0.747288
dfp	-0.337624	0.437613
dgkA	-0.118509	0.783178
dgt	-0.355055	0.324446
dhaK	0.26193	0.613451
dinA	0.340041	0.178335
dinG	0.333418	0.366004
dinI	-0.296912	0.625552
dinP	-0.253655	0.201227
dipZ	-0.238593	0.681137
djlA	-0.11556	0.847775
dkgA	-0.245419	0.603669
dkgB	0.00713969	0.991617
dksA	-0.138854	0.851713
dld	-0.727617	0.09475
dmsA	0.35985	0.466357
dmsB	-0.0141923	0.984098
dmsC	0.163473	0.754144
dnaA	0.178438	0.506794
dnaB	-0.154499	0.642615
dnaE	-0.167275	0.680346
dnaG	-0.00696288	0.991514
dnaJ	0.0663073	0.948399
dnaK	-0.344975	0.621639
dnaN	0.149077	0.690924
dnaQ	-0.589547	0.0927733
dnaX	-0.064387	0.902212
dppA	-0.326578	0.313127
dppB	0.500064	0.250655
dppC	0.500522	0.354311
dppD	0.497788	0.357075
dppF	-0.217643	0.722469
dps	-0.821677	0.000327105
dsbA	-0.183774	0.640555
dsbB	0.388367	0.400255
dsbC	-0.161533	0.816254
dut	-0.242266	0.523009
dxr	-0.609829	0.0464382
dxs	-0.61617	0.124054
eco	0.000144326	0.999729
ecpD	0.0816085	0.920088
eda	0.241402	0.497897
edd	0.241291	0.64475
efp	-0.754464	0.0516132
elaB	0.284478	0.669387
elbB	-0.363826	0.48373
emrA	0.559163	0.0779316
emrB	-0.533929	0.316025
emrR	-0.855666	0.0250005
endA	0.208477	0.666367
engA	0.57952	0.120389
engB	-0.935276	0.000107279
eno	-0.0249144	0.975537
envB	0.072455	0.88738
envZ	0.196392	0.684044
epd	0.415581	0.0166817
era	-0.00466347	0.992146
exuR	-0.313527	0.392492
exuT	0.25996	0.419499
fabA	-1.08021	0.0174751
fabB	-1.07888	0.0119977
fabD	0.293232	0.586246
fabF	-0.0573901	0.915545
fabG	-0.159193	0.79305
fabH	0.207383	0.68996
fabZ	0.136704	0.806697
fadA	-0.110685	0.909482
fadB	-0.630066	0.225137
fadD	-0.884558	0.00177401
fadE	-0.347003	0.461958
fadH	-0.357661	0.184665
fadI	-0.344531	0.493832
fadJ	-0.125611	0.891647
fadL	-0.122753	0.866967
fadR	-0.32918	0.551677
fbaA	0.0350874	0.964874
fbp	-0.912558	0.0577369
fcuA	0.207843	0.57301
fdhD	-0.320352	0.280643
fdhE	0.417751	0.350537
fdhF	0.379761	0.303035
fdoH	0.188302	0.776078
fdoI	0.128052	0.883514
fdx	-0.75842	0.0219152
feoA	0.411761	0.511443
feoB	0.635933	0.172203
ffh	0.0557774	0.932537
fhuB	0.376542	0.274586
fhuC	0.814178	0.00616227
fhuD	0.520291	0.247153
fieF	0.277585	0.305084
fipA	-0.658777	0.0172036
fis	0.382691	0.312382
fklB	0.146532	0.835547
fkpA	-0.711854	0.0963553
fkpB	0.737611	0.145299
flaA1	-0.463961	0.318919
flaA2	-0.862345	0.000971595
flaA3	-0.718043	0.0875369
flaL	-0.354979	0.544608
flbD	0.169757	0.835137
fldA	-0.665988	0.0596302
fldB	-0.342543	0.429632
flgA	0.494844	0.226716
flgB	-0.229429	0.672931
flgC	0.0929284	0.920088
flgD	0.54667	0.13078
flgE	0.137394	0.76217
flgF	0.111157	NA
flgG	0.807355	0.0980713
flgH	0.113302	0.851713
flgI	0.289335	0.474737
flgJ	0.109022	0.854566
flgK	0.49545	0.201227
flgL	0.0356643	0.954457
flgM	-0.29535	0.463501
flgN	0.502493	0.106818
flhA	0.311303	0.491979
flhB	0.103369	0.829425
flhC	0.343821	0.51642
flhE	0.466298	0.395477
fliA	0.378786	0.362
fliC	-0.124867	0.738818
fliD	0.140982	0.847775
fliE	0.272042	0.653646
fliF	0.224745	0.548883
fliG	0.140284	0.799345
fliH	0.31381	0.51924
fliI	0.332143	0.301534
fliJ	-0.179261	0.806697
fliK	-0.00478726	0.991514
fliL	0.147734	0.815483
fliM	0.0478995	0.957424
fliN	0.219198	0.709851
fliO	0.499047	0.352576
fliP	0.118415	0.847775
fliQ	0.188192	0.82057
fliR	0.0874154	0.920088
fliS	-0.237603	0.728797
fliT	-0.098842	0.910547
fliY	-0.47449	0.29415
fliZ	0.301403	0.438902
flk	0.70228	0.00321395
fmt	0.0597767	0.93388
fnr	-0.650176	0.0438087
focA	-0.622339	0.00652209
folA	0.126961	0.721615
folB	-0.957357	0.0265226
folC	0.255854	0.412702
folD	-0.354455	0.524963
folE	-0.299907	0.37427
folK	0.188636	0.777408
folP	-0.107149	0.870389
fpr	-0.683203	0.0855957
frdA	0.125003	0.854303
frdB	-0.221895	0.740851
frdC	-0.0940766	0.920088
frdD	-0.0124266	0.9906
fre	0.404795	0.475513
frr	-0.254543	0.657281
frsA	0.00800815	0.992146
fruA	-0.270793	0.45621
fruB	0.0593443	0.940688
fruK	-0.232569	0.505702
fruR	0.580926	0.173938
fsr	0.0585737	0.920088
ftn	-0.720053	0.0502165
ftsA	0.0233451	0.97002
ftsB	-0.180366	0.603669
ftsE	-0.182349	0.799253
ftsI	0.365246	0.537813
ftsK	0.0231157	0.974175
ftsL	0.0327816	0.966698
ftsN	0.200076	0.508723
ftsQ	0.390577	0.556677
ftsW	0.811361	0.00958683
ftsX	0.134361	0.870389
ftsY	-0.568159	0.09475
ftsZ	0.0535914	0.951948
fucR	-0.164813	0.749174
fumA	-0.288041	0.255685
fur	-0.666849	0.114905
fusA	0.162519	0.829015
fxsA	-0.0409918	0.9563
fyuA	0.372779	0.490257
galE	-0.227471	0.686055
galF	-0.288321	0.539603
galK	0.0211722	0.981129
galR	0.387697	0.0740951
galT	-0.0173852	0.984288
galU	0.0358488	0.960821
gapA	-0.294901	0.456013
gatY	-0.261697	0.456013
gcp	-0.0624069	0.907614
gcsH	-0.520451	0.0999001
gcvA	-0.478247	0.0658176
gcvP	0.0914284	0.840639
gcvR	-0.891378	0.00233415
gcvT	-0.254883	0.442089
gdhA	-0.428912	0.398212
genX	0.0765664	0.841425
gidA	-0.469245	0.237653
gidB	0.79441	0.0921937
glgA	-0.374438	0.119815
glgB	0.096582	0.917036
glgC	0.336463	0.610352
glgP	-0.126459	0.859356
glgX	0.125086	0.894879
glk	-0.436593	0.355364
glmM	-0.175263	0.769483
glmS	-0.121064	0.745268
glmU	-0.178371	0.693894
glnA	-0.0929802	0.857274
glnB	0.0403647	0.920088
glnD	-0.0590583	0.847775
glnE	0.0296332	0.970202
glnG	0.194259	0.76296
glnH	-0.729835	0.114905
glnK	0.166265	0.814042
glnL	-0.0368025	0.956884
glnP	-0.199678	0.492275
glnQ	0.406825	0.109186
glnS	-0.172086	0.536483
gloA	-0.656266	0.210574
gloB	0.021367	0.975537
glpA	-0.466984	0.340376
glpB	-0.304574	0.619761
glpC	0.121156	0.837451
glpD	-0.674677	0.165828
glpE	0.619263	0.174315
glpF	-0.410041	0.537513
glpG	-0.221951	0.635675
glpM	-0.0833581	0.920088
glpQ	-0.221426	0.71863
glpR	0.106584	0.842514
gltA	-0.042506	0.954457
gltB	0.361689	0.338661
gltC	-0.0425948	0.943656
gltD	-0.434627	0.406727
gltJ	-0.247735	0.709851
gltK	-0.00060094	0.999626
gltL	-0.08767	0.897735
gltP	0.225231	0.689121
gltX	-0.114265	0.816254
glxK	0.231993	0.648716
glyA	-0.302102	0.449048
glyQ	-0.0483035	0.957424
glyS	0.8136	0.0409345
gmhA	-0.680572	0.00262665
gmk	-0.251609	0.392997
gnd	-0.253995	0.556677
gntM	0.150378	0.702063
gntP	-0.154585	0.690891
gntR	-0.0373603	0.920088
gntV	0.926433	0.0439643
goaG	-0.375216	0.221634
gor	-0.521529	0.153599
gph	0.978535	0.000107279
gpmA	-0.164514	0.722469
gpmB	-0.318621	0.129484
gpsA	0.319236	0.342146
gpt	-0.0295862	0.946381
gptB	-0.83453	0.0660557
greA	-0.705094	0.00525392
greB	-0.435513	0.254456
groEL	-0.749755	0.170179
groES	-0.760295	0.156449
grxA	-0.436573	0.0727132
grxC	-0.047705	0.921322
gshA	-0.133751	0.745561
gshB	0.518247	0.237062
gsk	-0.350216	0.45521
gsrA	-0.258995	0.556881
gst	-0.618814	0.177135
guaA	0.430898	0.166933
guaB	-0.471124	0.0999001
guaC	0.0625649	0.883171
gutB	-0.412249	0.0207676
gyrA	-0.84006	0.0409345
gyrB	-0.949573	0.0002148
hcaT	0.208119	0.637346
hcp	0.258016	0.669387
hcr	-0.242268	0.538347
hdeB	-0.375335	0.544608
hdeD	-0.246949	0.623097
helD	-0.15109	0.689121
hemA	-0.0221756	0.942028
hemB	0.184998	0.611539
hemC	0.0299385	0.971101
hemD	0.0655567	0.847775
hemE	-0.799223	0.0179536
hemF	-0.244757	0.558765
hemG	0.0586724	0.918379
hemH	0.337547	0.226793
hemL	0.152309	0.678952
hemN	-0.16411	0.732894
hemX	0.267229	0.26636
hemY	0.376508	0.442089
hepA	-0.127348	0.681137
hexA	-0.395406	0.12706
hexR	-0.366156	0.280861
hflB	-0.12183	0.834422
hflC	0.19695	0.785719
hflK	0.583963	0.170406
hflX	0.257681	0.689929
hfq	-0.0363441	0.963603
hisA	0.648177	0.172203
hisB	0.544053	0.259956
hisC	0.493961	0.379988
hisD	0.240493	0.751494
hisF	0.0771539	0.920088
hisG	0.266298	0.537513
hisH	0.361958	0.558765
hisI	0.23565	0.722267
hisJ	-0.553896	0.234801
hisM	-0.0826848	0.87182
hisP	0.375952	0.395477
hisQ	0.260417	0.539603
hisS	-0.262254	0.686055
hmp	0.153132	0.693511
hmsF	0.179076	0.827006
hmsH	-0.236718	0.633358
hmsR	0.912639	0.0342008
hmsS	0.688352	0.188312
hmsT	-0.214717	0.783271
hmuR	0.756563	0.0202738
hmuS	-0.257729	0.654607
hmuT	0.030526	0.974175
hmuU	0.46016	0.449803
hmuV	0.198035	0.691608
hmwA	-0.0184578	0.981129
hmwC	0.0630722	0.920088
hns	-0.619747	0.113959
hofB	0.178523	0.595392
hofC	0.0824603	0.793699
hofQ	0.068404	0.900506
holA	0.190651	0.631166
holB	0.0798492	0.8692
holC	-0.0389987	0.963314
holD	-0.271996	0.195994
holE	-0.318681	0.271936
hpaB	0.238815	0.55826
hpaC	-0.174513	0.564243
hpaD	0.0732075	0.936313
hpaE	-0.125392	0.892382
hpaF	0.273716	0.658568
hpaH	0.497076	0.283644
hpaI	0.495527	0.351765
hpaR	-0.157892	0.731023
hpaX	0.0421574	0.935123
hpmB	0.262232	0.689929
hpt	-0.196811	0.64217
hrpA	-0.0529891	0.940688
hrpB	-0.0594556	0.919717
hscA	0.73843	0.139153
hscB	0.256506	0.529481
hslI	-0.82621	0.0510642
hslJ	-0.724046	0.00559538
hslO	0.150056	0.7665
hslR	-0.0892066	0.858135
hslU	-0.393186	0.251635
hslV	0.0249494	0.976308
htpG	0.274297	0.511283
htpX	-0.077155	0.919371
htrE	0.338816	0.341464
hupA	-0.200813	0.301534
hupB	0.00768103	0.992146
hutC	0.257239	0.663459
hutG	-0.171286	0.841909
hutH	0.193112	0.816047
hutI	-0.315514	0.645315
hutU	0.00754007	0.992146
hxuB	0.665975	0.189028
hydN	0.117938	NA
ibeB	-0.154994	0.703821
ibpA	0.381617	0.573053
ibpB	0.429915	0.513803
icc	-0.0941883	0.833719
icdA	-1.02658	0.012452
iciA	-0.332811	0.551677
idnO	0.0977002	0.907614
ihfA	-0.700466	0.12112
ihfB	-0.566074	0.243527
ileS	0.43597	0.365254
ilvA	0.312378	0.300828
ilvB	-0.537236	0.351408
ilvC	-0.561857	0.0772767
ilvD	-0.360737	0.371381
ilvE	-0.155526	0.61078
ilvG	0.679675	0.000220177
ilvH	-0.388918	0.387237
ilvI	-0.135033	0.689894
ilvM	0.240878	0.544093
ilvN	-0.291289	0.635675
ilvY	-0.102756	0.79624
imm	-0.220089	0.784912
imp	0.215196	0.391306
infA	-0.169944	0.75292
infB	-0.353589	0.314676
infC	-0.649464	0.0441882
insA	0.204989	0.800076
insB	0.0694164	0.946294
int	-0.163037	0.660981
intB	0.193753	0.639412
ipk	0.549936	0.01643
irp1	0.264048	0.431963
irp2	0.495751	0.114905
irp3	-0.00352664	NA
irp4	0.475535	NA
irp5	0.0704076	0.942028
irp6	-0.182174	0.754137
irp7	0.384005	0.56465
irp8	-0.0149353	NA
iscA	0.0168705	0.981129
iscS	-0.538494	0.301534
ispA	-0.402629	0.463501
ispB	-0.567503	0.0779316
ispD	0.0596886	0.86209
ispF	-0.621204	0.0524321
ispG	-0.0757231	0.882695
ispH	0.656166	0.172289
ispZ	-0.365884	0.240341
iucB	0.331872	0.556819
iucC	0.0883325	0.898689
iucD	0.459122	0.326126
iutA	-0.00486666	0.991617
katA	-0.380982	0.329483
katY	-1.11849	0.00568552
kbl	-0.47152	0.156878
kdgC	0.00771463	0.990424
kdgK	0.303334	0.319358
kdgR	0.513623	0.254456
kdpA	-0.231625	0.454459
kdpB	-0.0728454	0.896615
kdpC	-0.0244414	0.97002
kdpD	0.0697578	0.908878
kdpE	-0.453476	0.106818
kdsA	0.0892761	0.909482
kdsB	-0.282337	0.0999001
kdtA	-0.402239	0.0651796
kdtX	0.0530805	0.951948
kduD1	0.211113	0.709851
kduD2	0.33173	0.45509
kduI	0.170792	0.689121
kefB	0.181963	0.582086
ksgA	-0.0471288	0.922507
lacI	-0.193536	0.716935
lacY	0.0467482	0.954921
lacZ	-0.235588	0.404786
lamB	0.188138	0.814042
lemA	0.0310533	0.934991
lepA	-0.473396	0.163003
lepB	-0.0975933	0.809706
leuA	0.0680295	0.870389
leuB	0.0500461	0.920088
leuC	0.286988	0.500436
leuD	0.342666	0.172131
leuO	0.156591	0.835137
leuS	-0.179878	0.810203
lexA	-0.706828	0.102837
lgt	0.128883	0.689121
ligA	0.708515	0.144405
ligB	-0.204936	0.55354
ligT	-0.172244	0.646714
lipA	-0.578565	0.0412767
lipB	-0.139573	0.827685
livF	0.516464	0.0642733
livG	0.730269	0.119815
livH	0.0291343	0.966012
livJ	-0.519688	0.0187427
livM	0.318354	0.492275
lldD	-0.271901	0.492251
lnt	0.463372	0.0436135
lolA	0.227526	0.474016
lolB	0.0306947	0.953704
lolC	-0.114367	0.832501
lolD	0.32891	0.632791
lolE	0.318899	0.284624
lon	-0.128135	0.863075
lpdA	0.214573	0.602602
lplA	-0.0650788	0.940688
lpp	-0.793426	0.0461773
lpxA	-0.0159397	0.975537
lpxB	0.254524	0.50591
lpxC	-0.149704	0.814042
lpxD	0.256155	0.631977
lpxK	0.120814	0.886454
lrp	-0.324327	0.0478188
lspA	0.669288	0.150647
ltaA	-0.0906224	0.920088
luxS	-0.650925	0.146434
lysA	0.359388	0.266935
lysC	-0.00666942	0.990424
lysP	0.494908	0.17625
lysR	0.283879	0.513844
lysS	0.231231	0.454621
lyx	0.168026	0.642499
maeB	0.0485173	0.954457
maf	0.25905	0.337814
malE	0.320855	0.313127
malF	0.0310079	0.954457
malG	-0.138527	0.743883
malK	-0.00851927	0.991514
malM	0.0701492	0.859686
malQ	0.322608	0.468515
malS	-0.119061	0.757454
malT	-0.176349	0.685804
malZ	0.198971	0.451111
manA	0.100275	0.75292
manB	-0.238803	0.676701
manC	-0.102444	0.915925
manX	-0.0379829	0.95406
manY	-0.702229	0.174754
manZ	-0.701459	0.200612
map	-0.438395	0.0544514
marC	0.105627	0.755109
mazG	0.815764	0.00321395
mda66	0.136821	0.814042
mdh	-0.861323	0.0219152
mdlA	0.0551997	0.94346
mdlB	0.223241	0.294487
menA	-0.0360072	0.948399
menB	-0.185124	0.770405
menC	0.289264	0.631612
menD	0.88724	0.00385327
menE	0.461041	0.412702
menF	0.502501	0.259956
menG	-0.978795	0.00430652
mepA	0.734953	0.170505
metA	-0.819619	9.74561e-05
metC	-0.119208	0.752122
metE	0.699243	0.0514365
metF	-0.159241	0.436496
metG	-0.465492	0.400255
metH	0.196303	0.431733
metJ	0.344988	0.173938
metK	0.263227	0.60618
metL	0.758885	0.00773019
metN	-0.444156	0.0992017
metQ	-0.491954	0.10944
metR	0.202423	0.754137
mfd	0.53683	0.0498272
mglA	0.622324	0.00374852
mglB	-0.635682	0.160319
mglC	0.302261	0.474737
mgsA	-0.608736	0.00128324
mgtB	0.556518	0.209694
mgtC	0.259769	0.722341
mgtE	0.56226	0.0706462
miaA	-0.495524	0.154364
miaB	-0.846713	0.0257276
minC	-0.392647	0.301534
minD	-0.29681	0.622776
minE	-0.545697	0.272625
mipB	-0.422878	0.170179
mlc	-0.208419	0.681137
mltA	0.23628	0.45521
mltB	-0.926861	0.0252874
mltC	0.0677501	0.900506
mltD	-0.168551	0.613356
mnmA	0.230727	0.507566
mnmC	-0.343388	0.501312
mntH	0.387832	0.493568
moaA	0.196768	0.520512
moaC	0.365336	0.479688
moaD	0.187518	0.818694
moaE	0.414042	0.442089
mobA	-0.0997269	0.838239
mobB	-0.155171	0.848912
modA	-0.933557	0.0625165
modB	-0.36262	0.602956
modC	0.060508	0.95214
modE	0.128176	0.827307
modF	0.100517	0.783178
moeA	-0.413541	0.461958
moeB	0.184122	0.55354
mogA	-0.3942	0.284624
motA	0.18452	0.744179
motB	0.180782	0.654607
mpl	-0.654046	0.141299
mppA	-0.595773	0.00901776
mraW	-0.126569	0.788514
mraY	0.796969	0.0691361
mrcA	0.0236474	0.9731
mrcB	0.365181	0.445164
mreC	0.786328	0.0145599
mreD	0.570695	0.284624
mrpA	-0.139997	0.806697
msbA	-0.13877	0.688102
msbB	0.0992389	0.878035
mscL	0.00676861	0.992146
msrA	0.0716599	0.846907
mtgA	0.30134	0.53117
mtlA	-0.144751	0.835897
mtlD	0.14851	0.76217
mtlK	0.076011	0.934991
mtlR	-0.393465	0.207739
mtn	-0.531374	0.0638988
mtr	-0.185352	0.55354
mtta1	-0.122487	0.645085
mtta2	-0.0852415	0.8692
mukB	0.554187	0.226716
mukE	0.629227	0.256336
mukF	0.403949	0.438965
murA	-0.244001	0.522368
murB	-0.599895	0.0273013
murC	0.647661	0.17529
murD	0.80593	0.002689
murE	0.85557	0.107166
murF	0.8604	0.00798059
murG	1.02255	0.0464382
murI	-0.118697	0.704569
murQ	-0.0170785	0.958377
mutH	0.0890742	0.817298
mutL	0.0131187	0.97002
mutM	-0.208565	0.550272
mutS	-0.217427	0.362653
mutT	0.773694	0.00863151
mutY	0.480436	0.0814812
mviN	0.272745	0.631612
nadA	-0.700725	0.0179536
nadB	0.245389	0.682812
nadC	-0.121514	0.76326
nadD	0.0994968	0.844161
nadE	-0.16116	0.679117
nadR	-0.130703	0.785956
nagA	-0.444803	0.235155
nagB	-0.974155	0.00901776
nagC	0.064809	0.900222
nagD	0.565837	0.00991875
nagE	-0.484434	0.222384
nanA	0.10839	0.847021
nanT	-0.430715	0.305819
napA	0.247882	0.614038
napB	0.124467	0.854303
napC	-0.357573	0.316025
napD	0.245022	0.646714
napF	0.236116	0.690386
narP	-0.0328876	0.949242
narX	0.278815	0.392863
ndh	-0.242225	0.520199
ndk	-0.803248	0.0696818
nfi	-0.239275	0.69529
nfo	-0.149947	0.785261
nfrC	0.328858	0.389937
nhaA	0.0891453	0.863075
nhaB	0.251299	0.532509
nhaR	0.0582694	0.906525
nifJ	0.010494	0.987748
nifU	-0.309324	0.629167
ninB	0.451826	NA
nirB	0.624938	0.094348
nirC	-0.314845	0.499126
nirD	0.459371	0.463501
nlp	-0.266323	0.490593
nlpC	0.253551	0.274586
nlpD	-0.183603	0.758935
nlpI	0.0431232	0.948399
nqrA	-0.291	0.548892
nqrB	-0.224779	0.767949
nqrC	0.041222	0.963655
nqrD	0.162001	0.835547
nqrE	0.10687	0.908688
nqrF	0.448172	0.110924
nrdA	0.114544	0.806697
nrdB	0.640307	0.0459798
nrdD	0.242177	0.492737
nrdE	0.297202	0.498423
nrdF	0.112039	0.908878
nrdG	0.504001	0.123994
nrdH	1.69637	5.45083e-05
nrdI	0.808504	0.0318134
nrdR	-0.363195	0.267701
nth	0.166811	0.752529
ntpA	0.132726	0.885417
nudC	0.262612	0.348184
nudE	0.096954	0.757454
nudF	-0.20402	0.630264
nudG	0.0891615	0.856671
nuoA	-0.618829	0.0198704
nuoB	-0.362541	0.155155
nuoD	-0.12302	0.850064
nuoE	0.199049	0.808383
nuoF	0.295426	0.689121
nuoG	0.435989	0.497897
nuoH	0.519814	0.26567
nuoI	0.408886	0.537513
nuoJ	0.543707	0.373548
nuoK	0.902632	NA
nuoL	0.110642	0.854566
nuoM	0.497892	0.235155
nuoN	0.759955	0.160319
nusA	-0.044418	0.930559
nusB	0.175471	0.704926
nusG	0.180946	0.723308
obgE	0.319941	0.1353
ogl	0.273034	0.342146
ogt	-0.621608	0.0431652
ompA	-0.274146	0.302973
ompC	-0.0386425	0.956884
ompC2	0.020832	0.98143
ompF	-0.565314	0.156878
ompH	0.114743	0.870766
ompR	-0.391893	0.166933
ompW	0.737308	0.0536495
ompX	0.140698	0.669387
opdA	-0.141467	0.851713
oppA	0.00176198	0.99879
oppB	-0.430993	0.0837275
oppC	-0.087391	0.84813
oppD	0.0292177	0.960821
oppF	0.312402	0.604533
orn	-0.129296	0.805846
osmB	-0.174847	0.781543
osmY	0.0909946	0.848983
oxyR	-0.0545545	0.946067
pabA	-0.148899	0.808383
pabB	0.259762	0.558765
pabC	-0.245999	0.51129
pagP	0.0925951	0.870389
pal	-0.40146	0.534152
panB	-0.218839	0.752122
panC	-0.309498	0.544323
panD	-0.458214	0.094454
panF	0.414719	0.324677
parA	-0.0133865	0.990424
parB	-0.0443081	0.961555
parC	-0.195346	0.646714
parE	0.364605	0.419503
parF	0.151959	0.641536
pbpA	0.236112	0.428357
pbpG	-0.201971	0.640035
pckA	-0.630593	0.0383276
pcm	-0.0625274	0.921322
pcnB	0.021014	0.974175
pcp	-0.582662	0.0755483
pdhR	-0.207144	0.483344
pdxA	0.381284	0.479697
pdxB	0.120075	0.754137
pdxH	-0.459426	0.0129502
pdxJ	-0.116974	0.846101
pdxY	0.210754	0.708642
pelY	0.390123	0.177774
pepA	-0.316534	0.266935
pepB	-0.00148366	0.99879
pepD	-0.599145	0.0973667
pepN	-0.282294	0.616406
pepP	-0.144695	0.709851
pepQ	-0.209553	0.76326
pepT	0.287273	0.17529
perM	0.00599883	0.991263
pfkA	-0.425336	0.275269
pfl	-0.417014	0.280249
pflA	-0.170119	0.551677
pgi	0.218391	0.679117
pgk	-0.114427	0.760062
pgm	0.333653	0.505909
pgpA	0.434589	0.280643
pgpB	-0.56061	0.0727132
pgsA	-0.0211239	0.978709
pheS	0.273006	0.416247
pheT	-0.245818	0.642499
phnF	0.213632	0.770405
phnG	-0.0484828	NA
phnH	0.247291	NA
phnI	-0.361105	0.119815
phnJ	0.275709	0.654607
phnK	0.358643	0.467197
phnL	0.16923	NA
phnM	0.354173	0.463787
phnN	0.0431605	NA
phnP	0.514238	0.338661
phoA	-0.327122	0.45521
phoB	-0.292084	0.195994
phoH	-0.59141	0.130428
phoP	-0.472027	0.395341
phoQ	-0.155445	0.79624
phoR	0.0979968	0.835137
phoU	-0.0330446	0.948399
phrB	-0.0951918	0.835897
pim	-0.391377	0.562584
pip	0.0421393	0.945309
pla	-0.726162	0.0814812
pla2	-0.0863783	0.933046
plaA	-0.451725	0.173938
pldA	-0.300233	0.164642
pldB	-0.211992	0.595392
plsB	-0.537984	0.130684
plsX	-0.0549311	0.926458
pmbA	-0.0129037	0.990038
pmrF	0.044759	0.940688
pncA	-0.199717	0.780931
pncB	-0.282437	0.631612
pnp	-0.312871	0.481734
pntA	-0.333851	0.352576
pntB	-0.0216688	0.973232
pnuC	-0.391585	0.0777982
polA	-0.314672	0.308519
potF	0.244854	0.46576
potG	0.241105	0.688102
potH	0.30933	0.550272
potI	-0.128959	0.87182
poxB	-0.263534	0.68996
ppa	-0.67946	0.0624752
ppc	-0.385605	0.172203
ppdD	0.20207	0.657281
ppiA	-0.00703948	0.990424
ppiB	-0.945047	0.000409847
ppiC	-0.268373	0.534871
ppiD	0.576843	0.016164
ppk	-0.414274	0.311605
ppnK	-0.322062	0.160319
ppsA	-0.168025	0.793699
ppx	-0.115256	0.87182
pqiA	0.350631	0.148608
pqiB	-0.0527023	0.896615
prc	0.177421	0.657281
prfA	0.234948	0.688102
prfB	-0.459405	0.0724952
prfC	-0.557655	0.105301
priA	0.144959	0.752122
priB	0.251918	0.533166
priC	-0.16412	0.836005
prk	-0.0810568	0.848953
prmA	0.405991	0.319315
proA	-0.0346965	0.942325
proB	-0.622822	0.0461773
proC	0.0618623	0.926806
proQ	-0.0168079	0.974175
proS	0.156449	0.555844
proV	-0.0933534	0.848912
proW	0.460638	0.267701
proX	0.308437	0.266935
proY	0.165531	0.676416
prsA	-0.0459506	0.948399
prt	-0.0537233	0.956211
psaA	0.229275	0.689121
psaB	0.146787	0.86609
psaC	0.506816	0.0438087
psaE	-0.409656	0.446978
psaF	-0.0723167	0.942028
psd	-0.0425534	0.95214
psiF	0.669545	0.194056
pspA	-0.670565	0.175351
pspB	-0.465394	0.0691361
pspC	-0.634013	0.0412767
pspF	0.22462	0.59407
pspG	-0.291275	0.654138
pssA	-0.0798806	0.811731
pst	-0.449949	0.466999
pstA	-0.163134	0.515553
pstb	0.354369	0.391306
pstB	-0.32848	0.221634
pstC	-0.36157	0.0800398
pstS	-0.284348	0.448098
pta	0.0948466	0.806238
pth	0.311918	0.528867
ptr	-0.124785	0.679117
ptrB	-0.86492	0.0202738
ptsG	-0.506498	0.183232
ptsH	-0.94738	0.0152394
ptsI	-0.636457	0.0963553
ptsN	-0.418936	0.235641
ptsO	0.279819	0.508462
ptsP	0.443742	0.453263
ptxR	-0.019276	0.973232
purA	-0.461608	0.362487
purB	0.265966	0.253907
purC	0.0457337	0.940688
purD	0.432611	0.284624
purE	0.265645	0.723308
purF	-0.0275783	0.951948
purH	0.300002	0.474737
purI	-0.380979	0.147741
purK	0.552398	0.225137
purL	0.363929	0.159344
purN	0.378131	0.457055
purR	-0.0369129	0.95214
purT	0.12403	0.760135
putA	0.0299371	0.949242
putP	-0.350136	0.372249
pykA	-0.246574	0.567631
pykF	-0.0717246	0.900222
pyrB	-0.783325	0.0637151
pyrC	0.249096	0.436333
pyrD	-0.449225	0.221634
pyrE	-0.087251	0.900506
pyrF	-0.814808	0.0159329
pyrG	-0.255985	0.590522
pyrH	0.126278	0.716935
pyrI	-0.289994	0.593354
qacE	-0.203448	0.513803
qor	-0.230009	0.632209
queA	0.416571	0.259956
queF	0.115446	0.854566
radA	-0.109096	0.89762
radC	-0.655376	0.00937851
rafA	0.287488	0.417349
rarD	0.502007	0.12474
rbfA	-0.137473	0.760062
rbn	-0.407126	0.0769642
rbsA	0.596049	0.254897
rbsB	-0.767715	0.00559538
rbsC	0.363006	0.50844
rbsK	-0.247287	0.406727
rcsB	0.0662633	0.940688
rcsC	0.00478381	0.994063
rcsF	-0.0612152	0.925965
rdgC	-0.196235	0.650855
recA	-0.58253	0.291167
recB	0.319516	0.320797
recC	0.239262	0.344703
recD	0.456643	0.0440572
recF	0.215549	0.709569
recG	0.13424	0.731023
recJ	0.737001	0.013514
recO	0.20029	0.555455
recQ	0.243071	0.715509
recR	0.464037	0.235155
recX	-0.13945	0.760062
relA	-0.197148	0.640035
rep	-0.164143	0.697529
rfaC	0.501577	0.0740087
rfaD	-0.404283	0.0823023
rfaE	-0.601735	0.174754
rfaF	0.306256	0.48226
rfaH	-0.768337	0.00752818
rfe	0.0146605	0.973382
rffA	-0.12331	0.719237
rffC	0.59978	0.0691361
rffG	0.65358	0.133104
rffH	0.106513	0.810203
rhaA	0.388906	0.536108
rhaB	0.504277	0.113099
rhaD	0.254225	0.708642
rhaR	-0.147304	0.814773
rhaS	0.277086	0.657281
rhaT	0.531533	0.337814
rhlB	-0.264218	0.508219
rho	0.140789	0.732882
rhtB	0.159474	0.657281
rhtC	-0.271264	0.622632
ribA	-0.315682	0.0886586
ribB	0.676859	0.18461
ribD	-0.0494853	0.891165
ribE	-0.314857	0.23557
ribF	0.200612	0.323822
ribH	0.200583	0.729815
rimI	-0.0102855	0.986498
rimJ	-1.01517	6.51793e-08
rimM	-0.0015273	0.99879
rlmL	-0.0171077	0.979098
rlpA	0.58911	0.00762106
rlpB	0.318187	0.461958
rluA	-0.493362	0.148554
rluC	0.126172	0.705909
rluD	0.16055	0.676895
rmf	-0.961084	0.0544514
rnb	0.501122	0.0691361
rnc	0.310117	0.356787
rnd	-0.0503046	0.947805
rne	-0.137946	0.78856
rnfD	0.0404308	0.940688
rnhA	-0.383718	0.0633487
rnhB	0.406232	0.318841
rnk	-0.484039	0.308519
rnpA	-0.163747	0.835897
rnr	0.274354	0.681781
rnt	-0.143849	0.631612
rob	-0.231422	0.582469
rodA	0.683114	0.0198
rop	-0.0652164	0.861622
rosB	-0.841626	0.0545757
rpe	0.497332	0.195994
rph	-0.562643	0.10944
rpiA	-0.393933	0.522699
rpiB	-0.0526492	0.933046
rplA	0.131134	0.861622
rplB	0.0483209	0.95352
rplC	0.188118	0.798647
rplD	0.300964	0.623776
rplE	-0.482065	0.00353714
rplF	0.297542	0.611354
rplI	-0.164586	0.780464
rplJ	0.575942	0.194056
rplK	0.147754	0.848912
rplL	0.342761	0.529477
rplM	-0.220577	0.558765
rplN	-0.390207	0.305084
rplO	0.491956	0.124054
rplP	-0.00645947	0.992146
rplQ	0.295673	0.589081
rplR	0.472092	0.348523
rplS	-0.346365	0.178164
rplT	0.0617873	0.942028
rplU	-0.259541	0.523009
rplV	0.173254	0.75292
rplW	0.188439	0.77078
rplX	-0.35327	0.0349169
rplY	0.0977718	0.732894
rpmA	-0.0705956	0.933046
rpmB	0.00037463	0.999699
rpmC	-0.343482	0.485441
rpmD	0.308615	0.573053
rpmE	-0.0940039	0.900222
rpmE2	0.166597	0.778914
rpmF	-0.0845655	0.864745
rpmG	-0.135669	0.848983
rpmH	-0.603254	0.284624
rpmI	-0.0222843	0.972402
rpmJ	0.593912	0.109186
rpoA	0.352987	0.455391
rpoB	0.674895	0.197496
rpoC	0.874895	0.0772767
rpoD	-0.195367	0.781543
rpoE	-0.75968	0.0372289
rpoH	-0.611834	0.000971595
rpoN	-0.471371	0.417703
rpoS	-0.220444	0.732882
rpoZ	-0.226168	0.604178
rpsA	-0.69553	0.0273013
rpsB	-0.254967	0.590178
rpsC	0.172898	0.806238
rpsD	0.419566	0.340376
rpsE	0.711645	0.0769642
rpsF	-0.168707	0.762384
rpsG	0.238566	0.708642
rpsH	0.225526	0.571883
rpsI	0.0274415	0.97002
rpsJ	0.868658	0.0614712
rpsK	0.569536	0.114905
rpsL	0.0845312	0.920088
rpsM	0.300052	0.392863
rpsN	0.00382276	0.992146
rpsO	-0.574872	0.114905
rpsP	-0.0474314	0.954457
rpsQ	-0.154144	0.82553
rpsR	0.143244	0.76615
rpsS	0.169734	0.814042
rpsT	-0.625509	0.239381
rpsU	-0.693551	0.0207676
rrmA	0.732513	0.155636
rrmJ	0.0301303	0.948399
rsd	0.0228384	0.975399
rseA	-0.743592	0.0430617
rseB	0.211871	0.76326
rseC	0.0233799	0.978377
rsmC	-0.432335	0.284624
rsmD	-0.109455	0.760062
rstA	1.21121	0.00117894
rstB	0.439643	0.267701
rsuA	0.0316296	0.955372
rth	-0.661151	0.00048457
rumB	0.873958	0.0727132
rumC	0.314507	0.299929
ruvA	-0.211317	0.50591
ruvB	0.16178	0.654607
ruvC	0.2215	0.669387
rzpR	-0.211772	0.722341
sanA	-0.490501	0.121827
sapA	0.434701	0.454621
sapB	-0.0658294	0.940688
sapC	-0.109685	0.88979
sapD	0.0967818	0.891647
sapF	0.34755	0.256336
sbcB	-0.318698	0.545241
sbcD	0.0958713	0.854566
sbp1	0.0825641	0.821374
sdaA	-0.369637	0.47198
sdhA	0.0281101	0.963655
sdhB	0.0428033	0.960821
sdhC	-0.640813	0.0536495
sdhD	-0.416392	0.338661
secA	0.260565	0.422717
secB	-0.0874795	0.838366
secD	0.405557	0.106818
secE	0.404512	0.395477
secF	-0.0245057	0.964551
secG	0.24939	0.280951
secY	0.588976	0.104437
selA	-0.126006	0.694533
selD	-0.205837	0.742527
sepC	-0.574084	0.015503
seqA	-0.675247	0.0706462
serA	-0.452546	0.387237
serB	-0.168842	0.759525
serC	-0.527108	0.00747665
serS	-0.0700594	0.806697
sfcA	-0.436078	0.161637
sfsA	-0.269235	0.550272
sfuA	0.00622628	0.992146
sfuB	-0.274221	0.627996
sfuC	-0.349676	0.0347905
sgbU	0.18999	0.784607
sixA	0.344293	0.451469
slmA	0.715064	0.00773019
slt	-0.0436588	0.910547
slyA	-0.757757	0.00812434
slyD	0.188521	0.810203
smp	-0.358665	0.139692
smpB	-0.612817	0.0471435
smtA	0.133084	0.783345
sodA	-0.362801	0.492275
sodB	-0.767274	0.123821
sodC	-0.844806	0.0502165
sohB	-0.454907	0.458629
solA	-0.251663	0.548892
speA	0.352615	0.432748
speC	0.259555	0.537513
speD	-0.191428	0.388724
speE	-0.0143687	0.981129
speG	-0.884615	0.0161639
spoT	0.15453	0.783271
sppA	-0.115585	0.847775
spr	-0.0150923	0.984802
srmB	-0.366354	0.218397
ssb	-0.567912	0.221634
sspA	0.269341	0.681137
sspB	0.174362	0.814042
ssuA	0.194969	0.657301
ssuB	0.742928	0.0706462
ssuC	0.261371	0.693511
ssuD	-0.250262	0.686055
ssuE	0.163495	0.847775
stf	0.36791	0.595463
sthA	-0.373476	0.524963
sucA	0.0917173	0.920088
sucB	0.304503	0.617306
sucC	0.268513	0.676215
sucD	0.401187	0.289804
sufA	0.431557	0.226793
sufC	0.0832289	0.814042
sufI	0.969894	0.00863151
sugE	-0.0548132	0.95406
suhB	0.789945	0.00843083
sulA	-0.733422	0.0419079
surA	-0.0200625	0.966698
surE	0.361915	0.45509
syd	-0.353819	0.147408
tag	-0.159038	0.79305
talB	-0.438447	0.080939
tam	0.406705	0.141765
tas	-0.244418	0.612692
tatC	0.0648368	0.853089
tatE	-0.403802	0.237653
tauA	0.358813	0.390408
tauB	0.523792	0.383544
tauC	0.873271	0.0992017
tauD	0.21453	0.708642
tbpA	0.154681	0.686055
tcaC	0.0378862	0.930559
tdh	-0.425606	0.338661
tdk	0.107511	0.805846
tehB	0.337801	0.27742
terA	-0.0444437	0.951948
terB	-0.13525	0.823537
terC	0.0668684	0.910566
terD	-0.215543	0.5605
terE	-0.357544	0.338711
terX	-0.345115	0.326522
terY	-0.188512	0.629829
terZ	-0.303455	0.130428
tesA	-0.226821	0.663459
tesB	-0.286066	0.548136
tgt	0.211586	0.497897
thiC	0.217184	0.582112
thiD	-0.193301	0.798347
thiE	-0.00107558	0.999191
thiF	0.207977	0.709239
thiG	0.60073	0.210574
thiH	0.689424	0.00190037
thiI	0.150842	0.689121
thiJ	-0.286869	0.675085
thiL	0.188838	0.681137
thiP	0.502451	0.0370002
thiQ	0.534225	0.163003
thrA	-0.0700839	0.835547
thrB	-0.0480239	0.940688
thrC	0.176925	0.752529
thrS	-0.483168	0.119113
thyA	-0.0855967	0.761588
tig	0.287807	0.263408
tilS	-0.303108	0.631447
tktA	-0.425253	0.352182
tldD	-0.2881	0.610352
tmk	0.118395	0.830225
tnp	-0.232344	0.738818
tnpA	0.539523	0.189343
tolA	-0.0336342	0.948399
tolB	-0.522298	0.26636
tolC	-0.172047	0.709851
tolQ	0.189713	0.715509
tolR	-0.0320884	0.964708
tonB	0.318041	0.181377
topA	-0.521247	0.00233415
topB	0.116558	0.854303
tpiA	-0.778953	0.0852789
tppB	0.138325	0.663459
tpx	-0.375294	0.413065
tqsA	0.426939	0.130684
treB	0.0460017	0.926458
treC	0.121108	0.763997
treR	-0.149271	0.76313
trkA	-0.153284	0.846101
trkD	-0.618253	0.151222
trkH	0.00709647	0.990424
trmA	0.404764	0.197496
trmB	-0.460349	0.0852789
trmD	-0.196454	0.484735
trmE	-0.297304	0.343245
trmH	0.499113	0.0875369
trpA	-0.121047	0.8164
trpB	-0.263845	0.471202
trpC	-0.0573935	0.908878
trpD	0.386811	0.3964
trpE	-0.0863333	0.885754
trpG	0.144247	0.835137
trpH	0.048201	0.91548
trpR	0.442991	0.34858
trpS	-0.428234	0.172203
truA	0.174869	0.715509
truB	0.218871	0.417349
truD	0.323756	0.089765
trxB	-0.670306	0.12188
trxC	-0.700367	0.000769491
tsf	0.177908	0.685804
tuf	0.122294	0.866056
tus	-0.0110628	0.990922
tyrA	0.190587	0.340518
tyrB	0.399422	0.115987
tyrP	0.0511552	0.885753
tyrR	-0.0611154	0.853811
tyrS	-0.141839	0.806697
ubiA	-0.153852	0.811814
ubiB	-0.0500932	0.920088
ubiC	-0.0539585	0.955372
ubiE	-0.867141	0.000562279
ubiF	-0.262828	0.595392
ubiG	-0.780421	0.0605504
ubiH	0.117584	0.889873
ubiX	-0.262577	0.506794
udk	-0.417813	0.0438705
udp	-0.515522	0.37789
ugpA	-0.00433827	0.994063
ugpB	0.390485	0.270305
ugpC	-0.320257	0.463501
ugpE	0.0638215	0.908878
ugpQ	-0.493973	0.280951
uhpA	0.103122	0.862388
uhpC	0.0645966	0.891522
ulaA	0.515971	0.0274186
ung	-0.479719	0.308546
upp	-0.405112	0.201227
uppP	0.691175	0.217081
ureA	0.059483	0.952428
ureB	-0.196286	0.810203
ureC	0.15717	0.848953
ureE	-0.142801	0.796485
ureF	0.384054	0.545661
ureG	-0.0395471	0.957424
uspA	-0.676428	0.199576
uspB	-0.87863	0.00479154
uup	0.456559	0.231744
uvrA	-0.130649	0.706812
uvrB	-0.0225354	0.957424
uvrC	-0.0650143	0.933046
uvrD	-0.307945	0.595392
uvrY	-0.442108	0.366025
uxaA	0.244067	0.678972
uxaB	0.569875	0.0349169
uxaC	-0.420697	0.141299
uxuA	0.049812	0.91711
vacJ	0.0725983	0.894783
valS	0.2171	0.689962
visC	0.72648	0.103063
wbyH	-0.0898582	0.927153
wbyJ	-0.0679495	0.947035
wbyK	-0.214721	0.788116
wbyL	0.234325	0.761588
wecC	0.403266	0.351765
wecF	0.137917	0.663524
wecG	-0.213161	0.669387
wrbA	-0.482024	0.166602
wzx	0.077211	0.927153
wzz	0.197757	0.812499
wzzE	0.0504645	0.920088
xapA	0.305095	0.602602
xerC	0.168405	0.654607
xerD	0.0825148	0.921248
xni	-0.0232263	0.974175
xseA	-0.0677028	0.930559
xseB	-0.846515	0.0103113
xthA	-0.417363	0.323822
xylA	0.00457778	0.991514
xylB	-0.141345	0.700863
xylF	-0.233272	0.755613
y1062	-0.355295	0.303581
y1093	0.559483	NA
yaaH	-0.325173	0.415071
yacC	-1.03381	0.00131725
yacK	-0.399539	0.48321
yadB	-0.0794238	0.832501
yadF	-1.03995	3.60775e-05
yadG	-0.020809	0.975537
yadH	0.0130978	0.984288
yadQ	0.184636	0.691608
yadS	0.238579	0.668672
yafK	0.232969	0.340376
yajC	0.319221	0.193778
yajG	-0.436701	0.124642
yajR	-0.127915	0.73156
yapA	0.162482	0.811814
yapC	-0.124647	0.794347
yapE	0.135278	0.850064
yapF	0.29314	0.314423
yapH	0.121649	0.776526
ybaV	-0.42569	0.330503
ybaY	-0.195089	0.709989
ybbA	0.244311	NA
ybbJ	-0.49625	0.118679
ybbN	0.0674003	0.942112
ybbO	0.103858	0.807196
ybbP	0.226384	0.629835
ybcI	-0.0865189	0.920088
ybeX	-0.587887	0.17617
ybfA	-0.710071	0.0550316
ybfM	0.0169575	0.980341
ybiB	0.626306	0.00190037
ybiT	-0.390346	0.284624
ybjR	-0.0056498	0.991263
ybtA	0.661691	0.118909
ybtS	-0.124953	0.765638
yceG	0.398091	0.0498272
ycfJ	-0.535517	0.190677
ycfL	0.0828208	0.842095
ycfO	0.662357	0.185621
ychF	-0.709107	0.142249
yddG	0.0973113	0.807196
ydeN	-0.628409	0.116593
ydiY	-0.0966185	0.847775
ydjJ	-0.0423672	0.906525
ydjM	0.812106	0.00762106
yeaL	-0.0833811	0.878604
yebN	0.255816	0.540318
yebS	-0.306687	0.491979
yebY	-0.153856	0.723308
yecC	0.456957	0.0782043
yecS	0.54111	0.177228
yedO	-0.335663	0.391306
yeeF	0.491988	0.159344
yeeO	0.124986	0.783374
yegB	0.158129	0.676895
yegM	0.223982	0.437191
yegN	0.349504	0.438668
yegO	0.655723	0.0488539
yeiB	0.342715	0.267701
yfcA	-0.346063	0.524963
yfeA	-0.143347	0.816047
yfeB	0.223236	0.741505
yfeC	-0.21498	0.472563
yfeD	-0.0522947	0.927153
yfeE	-0.17603	0.715509
yfeN	0.595709	0.182924
yfeY	-0.593723	0.0297941
yfgA	0.44276	0.302973
yfgD	-0.0757767	0.936805
yfgG	0.194791	0.814042
yfgL	0.27436	0.688102
yfgM	-0.0812306	0.934175
yfhB	-0.227319	0.685804
yfiA	-0.568639	0.129484
yfiF	-0.534638	0.17617
yfiO	-0.29288	0.129567
yfiQ	-0.421855	0.455391
yfjD	-0.0567326	0.916939
ygbE	0.121697	0.838005
ygcM	-0.0251688	0.963314
ygeD	0.0722443	0.913534
yggA	0.0992112	0.896615
yggE	-0.495358	0.170628
yggT	-0.589235	0.0190136
yghU	-0.252772	0.602374
ygiW	-0.788809	0.0665862
yhbG	-0.281489	0.305084
yhcP	0.674504	0.0166817
yhcQ	0.469873	0.123994
yhdA	-0.0416748	0.945794
yhdH	-0.142039	0.802856
yhdT	-0.04011	0.960105
yhgN	-0.358815	0.109186
yhhK	-0.333739	0.159344
yhhL	0.0526823	0.936081
yhhN	-0.291537	0.361978
yhhQ	0.562534	0.0400742
yhjA	0.217916	0.679106
yhjK	-0.337952	0.454331
yhjW	0.076235	0.853811
yiaD	0.17485	0.715509
yiaF	-0.643833	0.155092
yicN	0.694436	0.142233
yidC	0.118293	0.807196
yidE	-0.164596	0.762384
yieG	-0.182778	0.753697
yieM	0.0711087	0.905321
yigM	0.54108	0.0769642
yihN	0.332244	0.56157
yijD	-0.357354	0.505638
yjaH	0.659431	0.00327456
yjbA	0.0408496	0.95214
yjcD	-0.175475	0.686055
yjcE	-0.52891	0.199576
yjjP	-0.141931	0.76326
ylaC	-0.482719	0.413065
ymfC	-0.642905	0.0464382
ymoA	-0.295427	0.689121
ynbB	-0.496044	0.305856
ynbD	0.109888	0.894879
yobD	-0.220235	0.783178
yohJ	-0.400365	0.125187
yohK	-0.325755	0.46393
ypo2083	0.261387	0.555455
ypo2742	-0.0808249	0.809706
ypeI	-0.587424	0.118909
ypeR	-0.17494	0.838239
yplB	-0.246648	0.442089
ypmt1.01	NA	NA
ypmt1.02	NA	NA
ypmt1.03c	-0.322189	0.472563
ypmt1.04c	0.331387	0.311605
ypmt1.05c	0.184915	0.763271
ypmt1.06c	-0.712857	0.000322122
ypmt1.07c	0.0658015	0.940688
ypmt1.08c	-0.105671	NA
ypmt1.09c	0.0860426	NA
ypmt1.10c	0.26439	NA
ypmt1.11c	0.292511	0.260544
ypmt1.12c	-0.368812	NA
ypmt1.13c	0.32093	NA
ypmt1.14c	-0.22284	0.708642
ypmt1.15c	-0.122665	NA
ypmt1.16c	0.329168	0.646714
ypmt1.17c	0.169691	NA
ypmt1.18c	-0.0386741	0.963603
ypmt1.19c	-0.398982	0.463501
ypmt1.20c	-0.0101377	0.991514
ypmt1.21c	0.0610673	0.951948
ypmt1.22c	0.31383	0.594364
ypmt1.23c	0.0308727	0.958377
ypmt1.24c	-0.0305685	0.973382
ypmt1.25Ac	0.792567	0.0495993
ypmt1.25c	0.00657236	0.992146
ypmt1.26Ac	-0.228773	NA
ypmt1.26c	0.178936	0.767949
ypmt1.27c	-0.024041	0.979446
ypmt1.28c	-0.0941269	0.919717
ypmt1.29c	-0.0592197	NA
ypmt1.30	0.213422	0.3531
ypmt1.31	-0.56358	0.0264597
ypmt1.32	-0.218829	0.689894
ypmt1.33	-0.0940567	0.909482
ypmt1.34	-0.284056	0.7021
ypmt1.34A	-0.218269	0.538045
ypmt1.34N	-0.199441	NA
ypmt1.35c	-0.474177	0.31105
ypmt1.35N	-0.169039	0.806697
ypmt1.36c	-0.812171	0.00326835
ypmt1.37c	-0.379731	NA
ypmt1.38c	-0.179702	0.763997
ypmt1.39c	0.022049	0.973232
ypmt1.40Ac	-0.250201	0.728701
ypmt1.40c	0.0759418	0.894783
ypmt1.41c	-0.0392383	0.957424
ypmt1.42	-0.221438	0.663128
ypmt1.42Ac	0.357655	0.41398
ypmt1.43c	0.0374297	0.950679
ypmt1.44	-1.16487	5.35827e-05
ypmt1.45c	-0.363085	0.586246
ypmt1.46Ac	-0.221679	0.783178
ypmt1.46Bc	0.250456	0.742053
ypmt1.46c	-0.581508	0.217358
ypmt1.47c	-0.229843	0.686055
ypmt1.48c	-0.818287	0.0127245
ypmt1.49Ac	-0.231727	NA
ypmt1.49c	-0.140885	0.816047
ypmt1.50Ac	-0.174728	NA
ypmt1.50c	-0.450496	0.284624
ypmt1.51c	0.293477	NA
ypmt1.52c	-0.0231237	0.958832
ypmt1.53c	0.310321	0.670381
ypmt1.54	-0.395625	0.46393
ypmt1.55c	0.158394	0.851713
ypmt1.57c	-0.0665918	NA
ypmt1.58c	NA	NA
ypmt1.59c	-0.129944	0.872698
ypmt1.60c	0.355396	0.454331
ypmt1.61c	0.0499523	NA
ypmt1.61N	-0.020488	NA
ypmt1.62c	0.042872	NA
ypmt1.63Ac	0.0660896	NA
ypmt1.63c	0.389389	NA
ypmt1.64c	-0.0282512	NA
ypmt1.64N	-0.224661	NA
ypmt1.65	-0.405438	0.25376
ypmt1.66c	-0.943097	0.00616227
ypmt1.68A	-0.419871	0.445164
ypmt1.69	-0.303997	0.654853
ypmt1.70	0.5716	0.250655
ypmt1.71	-0.835653	0.0272
ypmt1.72c	0.205245	0.724704
ypmt1.73	0.0454135	0.957424
ypmt1.74	-0.296267	0.688045
ypmt1.75c	0.783259	0.0625262
ypmt1.76	-0.186339	0.816254
ypmt1.76A	-0.0427673	NA
ypmt1.79c	-0.189594	0.474601
ypmt1.80c	-0.441952	0.365254
ypmt1.81c	-0.193788	0.814239
ypmt1.84	-0.66628	0.24718
ypmt1.86A	-0.308783	0.492737
ypmt1.86c	-0.166904	0.7037
ypo0001	-0.16085	0.68996
ypo0005	0.0937884	0.870389
ypo0007	-0.980391	1.98484e-05
ypo0009	0.110026	0.805846
ypo0010	0.204793	0.689121
ypo0010a	NA	NA
ypo0011	-0.693756	0.089765
ypo0013a	-0.284524	0.462639
ypo0014	-0.310921	0.209407
ypo0020	-0.917513	6.6726e-05
ypo0027	-0.912187	0.0190136
ypo0029	-0.0897885	0.870389
ypo0030	0.218371	NA
ypo0032	0.297524	0.352576
ypo0033	-0.132612	0.798058
ypo0034	0.309957	0.536182
ypo0042	0.321337	0.289538
ypo0043	0.254674	0.604178
ypo0063	-0.660404	0.129643
ypo0064	-0.305802	0.20817
ypo0065	-0.0427757	0.936081
ypo0069	0.102922	0.742517
ypo0071	0.518425	0.190396
ypo0072	-0.437425	0.114905
ypo0076	-0.304544	0.497897
ypo0080	-0.0428288	0.91711
ypo0081	-0.175191	0.767949
ypo0082	0.349291	0.232077
ypo0083	-0.433147	0.190543
ypo0084	-0.0912678	0.920088
ypo0086	-1.14862	0.00901776
ypo0087	-0.238753	0.581565
ypo0093	-0.770586	0.0727132
ypo0096	0.00674012	NA
ypo0099	0.550157	0.305084
ypo0100	-1.0281	0.000610672
ypo0101	0.190029	0.792806
ypo0102	0.0454301	0.940688
ypo0112	-0.177622	0.74931
ypo0118	-0.236743	0.609619
ypo0119	0.451733	0.412702
ypo0127	-0.193778	0.799233
ypo0128	0.312828	0.433213
ypo0130	-0.423815	0.0534294
ypo0131	0.645446	0.120389
ypo0134	0.208316	0.742053
ypo0141	-0.149385	0.749174
ypo0142	0.403955	0.264086
ypo0146	0.405069	0.314676
ypo0147	0.541384	0.375945
ypo0148	0.0588759	0.948399
ypo0149	0.266247	0.61565
ypo0153	0.00800018	0.989113
ypo0163	0.398405	0.0940833
ypo0164	0.159747	0.689121
ypo0165	-0.174195	0.815483
ypo0166	-0.0427949	0.940688
ypo0168	-0.772665	0.0767318
ypo0172	0.0618192	NA
ypo0174	0.317412	0.324975
ypo0176	-0.291889	0.442089
ypo0177	0.249109	0.681137
ypo0179	0.325394	0.515291
ypo0180	0.112243	0.761588
ypo0181	0.0310748	0.952428
ypo0186	0.323399	0.571915
ypo0187	0.657595	0.0777982
ypo0190	0.38258	0.267701
ypo0192	0.460047	0.26567
ypo0194	-0.224628	0.675085
ypo0196	-0.756411	0.000402897
ypo0197	0.36292	0.235391
ypo0198	0.457765	0.160319
ypo0199	0.383911	0.448098
ypo0237	-0.605103	0.129643
ypo0240	0.699361	0.0015805
ypo0243	-0.150748	0.593354
ypo0244	-0.279928	0.245397
ypo0245	-0.295419	0.492275
ypo0245a	0.227013	0.555455
ypo0247	0.431515	0.147198
ypo0248	NA	NA
ypo0250	-0.607896	0.194056
ypo0252	-0.0994715	0.920088
ypo0255	0.0822919	0.920088
ypo0256	0.0798041	0.926078
ypo0257	0.0512509	0.955532
ypo0258	-0.0935559	0.900506
ypo0259	1.50672	0.000968047
ypo0260a	-0.289957	0.689929
ypo0261	0.118614	NA
ypo0262	-0.110834	0.900506
ypo0263	0.117645	0.893786
ypo0264	0.347877	0.529477
ypo0265	-0.130093	NA
ypo0266	0.091987	0.905589
ypo0267	0.15607	NA
ypo0268	-0.0487369	NA
ypo0269	2.04753	4.52007e-09
ypo0270	0.0939323	0.905321
ypo0271	-0.2042	0.781202
ypo0272	0.462581	0.361978
ypo0273	-0.258973	0.35523
ypo0274	0.171109	0.762786
ypo0275	0.180202	0.700526
ypo0276	-0.091602	0.91711
ypo0277	-0.0242531	0.979446
ypo0284	0.0415011	0.952428
ypo0285	0.179848	0.770405
ypo0286	0.206535	0.511443
ypo0287	-0.466181	0.458133
ypo0288	-0.34381	0.330742
ypo0289	0.380932	0.296508
ypo0290	0.854158	0.00565204
ypo0291	0.145786	0.706812
ypo0292	0.180504	0.796252
ypo0293	1.18193	0.000107279
ypo0301	0.204192	0.76326
ypo0302	0.378987	0.294487
ypo0303	0.0946434	0.920088
ypo0304	-0.137586	0.878152
ypo0306	0.364476	0.564823
ypo0308	-0.0410454	0.939791
ypo0309	0.321688	0.626854
ypo0315	-0.115519	0.900222
ypo0316	-0.126163	0.845887
ypo0323	-0.754715	0.0219625
ypo0326	-0.020855	0.977982
ypo0327	-0.217636	0.614038
ypo0331	0.443306	0.442089
ypo0337	-0.477911	0.0123365
ypo0338	-0.151577	0.854678
ypo0339	0.0649809	0.948399
ypo0341	-0.148049	0.726716
ypo0342	0.23361	0.649194
ypo0346	-0.174868	0.595199
ypo0352	-0.212183	0.762384
ypo0353	-0.19493	0.654607
ypo0363	0.476546	0.145299
ypo0365	-0.091563	0.872945
ypo0367	0.706332	0.114905
ypo0368	-0.320464	0.570478
ypo0369	-0.0525623	0.938862
ypo0370	-0.0327956	0.957708
ypo0377	1.50705	0.00108778
ypo0379	-0.208403	0.657281
ypo0381	0.659104	0.146434
ypo0384	-0.132527	0.839004
ypo0385	-0.138808	NA
ypo0387	0.0137135	0.973232
ypo0388	0.229568	0.689121
ypo0391	-0.536482	0.382582
ypo0392	-0.645501	0.256336
ypo0392a	-0.483322	0.0471435
ypo0393	-0.0558078	0.954669
ypo0394	0.6673	0.207739
ypo0394a	-0.0664394	0.921322
ypo0396	-0.339544	0.49558
ypo0397	0.175198	0.779294
ypo0398	0.000354561	0.999699
ypo0399	-0.133425	0.838239
ypo0400	-0.340815	0.524963
ypo0401	0.0453986	0.957424
ypo0402	0.351372	0.561493
ypo0403	-0.0599187	0.949995
ypo0404	0.0698728	0.920088
ypo0405	0.033459	0.956884
ypo0406	-0.553067	0.255685
ypo0407	0.318035	0.50018
ypo0408	0.284632	0.691608
ypo0409	0.0347101	0.967152
ypo0410	0.249593	0.749174
ypo0411	-0.119612	0.90044
ypo0412	0.160621	0.834422
ypo0415	0.721453	0.138382
ypo0416	0.399865	0.278292
ypo0417	0.505684	0.094348
ypo0419	0.0155144	0.987924
ypo0420	0.112395	0.842579
ypo0421	0.206759	0.708642
ypo0422	0.0681221	0.942325
ypo0424	-0.674058	0.137304
ypo0426	0.362341	0.586705
ypo0432	0.268221	0.474737
ypo0433	0.142252	0.780931
ypo0434	0.316944	0.539603
ypo0435	0.80789	0.0401254
ypo0445	-0.31976	0.475513
ypo0448	-0.141217	0.832501
ypo0449	-0.339654	0.231744
[truncated: 1,717 more rows]
