# Supplementary material for: The Cyclic AMP Receptor Protein Regulates Quorum Sensing and Global Gene Expression in Yersinia pestis during Planktonic Growth and Growth in Biofilms
Source: mBio. 2019 Nov 19;10(6):e02613-19. doi: 10.1128/mBio.02613-19 (PMC6867900; doi:10.1128/mBio.02613-19)
Supplement: DATA SET S2 [file mBio.02613-19-sd002.xlsx]

## Sheet: WtPlankGlucose-CrpPlankGlucose
Planktonic Y. pestis in Glucose vs. Planktonic Y. pestis ∆crp in glucose
Gene ID	log2 Fold Change	FDR Adj. p Value
Ysr1	-0.321181	0.623235
Ysr10	-2.30318	8.94635e-07
Ysr100	-1.37461	2.19536e-07
Ysr101	0.501869	0.272977
Ysr102	-0.709822	0.248889
Ysr103	0.434649	0.43955
Ysr104	0.253005	0.604006
Ysr105	-0.789044	0.0879415
Ysr106	-0.859667	0.120251
Ysr107	0.38881	0.499174
Ysr108	0.472621	0.198496
Ysr109	0.0846766	0.910768
Ysr11	0.0809466	0.852396
Ysr110	0.0814434	0.883895
Ysr111	1.27127	0.00524619
Ysr112	-1.09266	0.00209106
Ysr113	-0.0135229	0.97876
Ysr114	0.691693	0.0100814
Ysr115	-0.671781	0.108093
Ysr116	-0.650457	0.12326
Ysr117	-0.0486739	0.933012
Ysr119	0.0375069	0.947256
Ysr12	-0.0993845	0.914151
Ysr120	1.76037	0.000253171
Ysr121	-0.798841	0.353959
Ysr122	-2.01186	0.00156903
Ysr123	-0.784849	0.351708
Ysr124	0.257891	0.396815
Ysr125	0.731023	0.200035
Ysr126	-0.734643	0.242806
Ysr127	0.110166	0.889405
Ysr128	-0.63274	0.439709
Ysr129	0.771958	0.0414923
Ysr13	-0.000280359	0.999653
Ysr130	0.775744	0.1119
Ysr131	2.38682	2.03211e-06
Ysr132	-1.42132	0.0260259
Ysr133	-0.223252	0.644845
Ysr134	2.00706	0.00120448
Ysr135	-0.292241	0.736593
Ysr136	-0.118598	0.865479
Ysr137	-0.284351	0.478009
Ysr138	0.672174	0.194419
Ysr139	1.74462	0.00312276
Ysr14	-0.767029	0.420232
Ysr140	0.298291	0.500145
Ysr141	1.3461	0.01077
Ysr142	-1.2282	0.00192194
Ysr143	0.351247	0.615206
Ysr144	0.348521	0.47649
Ysr145	0.255403	0.58904
Ysr146.1	0.570119	0.275039
Ysr146.2	-0.551003	0.402103
Ysr147	0.4153	0.661702
Ysr148	0.0118938	0.992858
Ysr149	0.0405227	0.950083
Ysr15	0.250593	0.670804
Ysr150	1.18098	0.00105161
Ysr16	-0.519405	0.249673
Ysr164	0.586013	0.478009
Ysr17	-0.473275	0.356259
Ysr172	-6.05469	1.13916e-29
Ysr18	-0.94485	0.0242666
Ysr188	-1.52735	0.00327971
Ysr189	1.10011	0.00544847
Ysr19	0.223933	0.540149
Ysr190	0.543709	0.294995
Ysr191	-0.214334	0.68131
Ysr192	0.545791	0.242946
Ysr193	-0.46014	0.370471
Ysr194	-0.405112	0.647996
Ysr195	-1.76562	0.00089141
Ysr196	-0.323977	0.323709
Ysr197	0.238724	0.553447
Ysr198	-0.864378	0.124933
Ysr199	0.0812848	0.857625
Ysr2	-0.137324	0.822991
Ysr20	0.161129	0.835296
Ysr200	0.956151	0.0238591
Ysr201	0.104108	0.907844
Ysr202	-0.0397041	0.956091
Ysr203	1.38019	0.0180294
Ysr204	0.422506	0.533342
Ysr205	0.586042	0.117004
Ysr206	0.620687	0.184168
Ysr207	-0.416623	0.25712
Ysr208	-0.764453	0.0954982
Ysr209	0.287699	0.731947
Ysr21	-0.105146	0.875839
Ysr210	-0.757441	0.2268
Ysr211	-1.98773	0.00146743
Ysr212	-0.238415	0.662745
Ysr213	-0.268638	0.726125
Ysr214	-0.797169	0.14145
Ysr215	0.298048	0.534896
Ysr216	-3.7355	1.59746e-15
Ysr217	0.308585	0.532187
Ysr218	0.185293	0.681611
Ysr219	-0.652905	0.0654508
Ysr22	0.21435	0.738694
Ysr220	0.392047	0.556682
Ysr221	0.798791	0.119541
Ysr222	-0.149711	0.816711
Ysr223	-2.61826	2.59904e-06
Ysr224	0.929614	0.00539309
Ysr225	-0.514185	0.329645
Ysr226	0.0684756	NA
Ysr227	-0.460987	0.519
Ysr228	-0.335779	0.561114
Ysr229	-0.274746	0.549384
Ysr23	-0.0795386	0.878149
Ysr230	-1.13559	0.129126
Ysr231	0.636049	0.213968
Ysr232	0.471616	0.463122
Ysr233	0.987201	0.0443052
Ysr234	-1.04076	0.00690292
Ysr235	0.365785	0.425266
Ysr236	-1.8992	0.00137237
Ysr237	-0.257888	0.531992
Ysr238	-0.1791	0.840244
Ysr239	-0.772426	0.416559
Ysr24	-0.0574177	0.910768
Ysr240	0.416062	0.341822
Ysr241	-0.0678302	0.905718
Ysr242	-0.932502	0.16328
Ysr243	1.28371	0.0109856
Ysr244	-0.0210479	0.972439
Ysr245	-0.0296626	0.954601
Ysr246	1.36341	0.00485782
Ysr247	-0.751249	0.165179
Ysr248	-0.347905	0.557487
Ysr249	-0.685276	0.327514
Ysr25	1.13357	0.00190594
Ysr250	0.309465	0.524825
Ysr251	0.18433	0.830881
Ysr26	1.26764	0.00250851
Ysr27	0.277613	0.554667
Ysr28	0.149546	0.839861
Ysr3	0.502823	0.0994204
Ysr30	0.480107	0.272232
Ysr31	2.25444	9.79082e-05
Ysr32	-0.650243	0.0991987
Ysr33	0.133603	0.902606
Ysr34	-3.67234	5.10462e-28
Ysr35	-0.52548	0.240191
Ysr36	0.563796	0.0730417
Ysr37	-0.79658	0.0994841
Ysr38	-0.823926	0.14517
Ysr39	-0.201618	0.824184
Ysr4	0.343813	0.568889
Ysr40	0.0426313	0.959284
Ysr41	-0.180918	0.778348
Ysr42	0.0491628	0.953764
Ysr43	-0.0629393	0.910528
Ysr44	-0.117732	0.905718
Ysr45	0.5464	0.596084
Ysr46	-1.81764	0.0122189
Ysr47	-0.26217	0.761394
Ysr48	1.07577	0.0127191
Ysr49	0.447958	0.388073
Ysr5	0.256828	0.555497
Ysr50	0.0986871	0.819875
Ysr51	-0.739702	0.196469
Ysr52	0.215802	0.601573
Ysr54	0.86888	0.252237
Ysr55	-0.633275	0.152656
Ysr56	1.34933	0.0815258
Ysr57	-1.11994	0.0796346
Ysr58	-0.629196	0.101118
Ysr59	0.395662	0.231898
Ysr6	2.1843	0.000178657
Ysr60	0.680461	0.327514
Ysr61	0.481806	0.428499
Ysr62	0.607755	0.253636
Ysr63	-0.655691	0.138951
Ysr64	-3.25661	1.78435e-09
Ysr65	0.00380004	0.993743
Ysr66	0.484081	0.411189
Ysr67	-0.686043	0.0881485
Ysr68	0.495365	0.467619
Ysr69	0.744023	0.319989
Ysr7	0.699878	0.236937
Ysr71	1.31204	2.70573e-06
Ysr72	-0.886718	0.192271
Ysr73	-0.11754	0.834165
Ysr74	-1.08716	0.0466794
Ysr75	-0.0465966	0.962944
Ysr76	-0.50983	0.549101
Ysr77	1.19253	0.0138027
Ysr78	-1.9391	1.02981e-10
Ysr79	-0.360228	0.680129
Ysr8	1.14593	0.0920885
Ysr80	-1.59914	0.000166576
Ysr81	-1.39528	0.0687973
Ysr82	0.407992	0.483099
Ysr83	-0.835198	0.425884
Ysr85	0.193875	0.744115
Ysr86	-0.498307	0.143291
Ysr87	-0.553232	0.287639
Ysr88	0.571388	0.259498
Ysr89	-0.394319	0.311278
Ysr9	0.870885	0.0899469
Ysr90	0.671148	0.0841832
Ysr91	1.03542	0.0170154
Ysr92	0.150759	0.840509
Ysr93	1.9529	9.03746e-05
Ysr95	-0.62172	0.0573002
Ysr96	0.876523	0.387983
Ysr97	0.624737	0.142576
Ysr98	-0.742131	0.268093
Ysr99	-0.700541	0.185764

## Sheet: WtBfilmGlucose-CrpBfilmGlucos
Biofilm Y. pestis in Glucose vs. Biofilm Y. pestis ∆crp in glucose
Gene ID	log2 Fold Change	FDR Adj. p Value
Ysr1	0.833443	0.180021
Ysr10	-3.14098	9.42788e-22
Ysr100	-1.3166	0.000264062
Ysr101	0.149544	0.830762
Ysr102	-0.672628	0.0797582
Ysr103	-0.409697	0.409641
Ysr104	-0.219511	0.567682
Ysr105	-0.556148	0.291092
Ysr106	-0.744218	0.113191
Ysr107	-0.0274059	0.965147
Ysr108	-0.0398722	0.92018
Ysr109	-0.268938	0.565623
Ysr11	-0.384283	0.386909
Ysr110	-0.69185	0.138297
Ysr111	0.34992	0.425661
Ysr112	-0.765994	0.00745314
Ysr113	-0.284427	0.543823
Ysr114	0.290924	0.432959
Ysr115	-0.658267	0.0184856
Ysr116	-1.01303	6.55167e-06
Ysr117	-0.274642	0.549232
Ysr119	-0.584387	0.108148
Ysr12	-0.873555	0.121593
Ysr120	1.03412	0.00242621
Ysr121	0.878951	0.145148
Ysr122	-0.859026	0.0819732
Ysr123	0.394877	0.472128
Ysr124	0.00787848	0.983526
Ysr125	-0.135395	0.706477
Ysr126	-1.00044	0.0264929
Ysr127	0.162422	0.780144
Ysr128	-0.786126	0.179324
Ysr129	0.0794557	0.807456
Ysr13	-0.701525	0.0636778
Ysr130	0.054558	0.872501
Ysr131	0.855304	0.0733956
Ysr132	-2.04592	0.000105858
Ysr133	-0.450504	0.191683
Ysr134	0.972815	0.0155569
Ysr135	-1.26697	0.0106297
Ysr136	0.571272	0.287077
Ysr137	0.403109	0.155806
Ysr138	0.328635	0.319025
Ysr139	1.05846	0.0125763
Ysr14	-1.48637	0.00068171
Ysr140	-0.699895	0.0631892
Ysr141	-0.148087	0.845392
Ysr142	-2.58868	8.66687e-08
Ysr143	0.0076289	0.9884
Ysr144	-0.0988442	0.797922
Ysr145	0.295243	0.484188
Ysr146.1	0.249537	0.598545
Ysr146.2	0.448682	0.333855
Ysr147	-0.206643	0.804029
Ysr148	0.658477	0.521347
Ysr149	-0.33955	0.39843
Ysr15	-0.627462	0.0739438
Ysr150	-0.391877	0.461967
Ysr16	-0.760822	0.14155
Ysr164	-0.0548124	0.932242
Ysr17	-0.672536	0.106823
Ysr172	-5.48969	8.19573e-145
Ysr18	-0.969008	0.0196583
Ysr188	-1.05371	0.0205943
Ysr189	1.33641	7.03208e-06
Ysr19	0.12158	0.7175
Ysr190	-0.230765	0.648802
Ysr191	-0.0483177	0.927678
Ysr192	-0.035723	0.952119
Ysr193	0.24869	0.505442
Ysr194	0.555972	0.302705
Ysr195	-0.94423	0.00808949
Ysr196	0.273191	0.308926
Ysr197	-0.219649	0.625753
Ysr198	0.235626	0.663887
Ysr199	-0.014172	0.974899
Ysr2	-0.208034	0.521136
Ysr20	-0.0785122	0.909114
Ysr200	-0.375284	0.431362
Ysr201	0.279982	0.692534
Ysr202	-0.650032	0.197654
Ysr203	0.248746	0.633319
Ysr204	-0.191003	0.64221
Ysr205	0.352663	0.1451
Ysr206	-0.195648	0.690662
Ysr207	0.343423	0.256116
Ysr208	-0.949054	0.0245681
Ysr209	0.500948	0.454561
Ysr21	-1.09784	0.0505924
Ysr210	0.0869918	0.875203
Ysr211	-0.868769	0.0611954
Ysr212	0.333701	0.476673
Ysr213	0.152598	0.760794
Ysr214	0.234924	0.666208
Ysr215	0.041055	0.92018
Ysr216	-2.17912	5.18766e-18
Ysr217	-0.00554259	0.988919
Ysr218	0.107028	0.844364
Ysr219	-0.417329	0.233788
Ysr22	-0.568517	0.253337
Ysr220	-0.652475	0.242977
Ysr221	-0.604199	0.253036
Ysr222	0.290894	0.51822
Ysr223	-1.74122	0.00215072
Ysr224	-0.0758178	0.875203
Ysr225	-1.02657	0.0354393
Ysr226	2.12178	NA
Ysr227	0.251329	0.671509
Ysr228	-0.096139	0.805454
Ysr229	-0.125584	0.753552
Ysr23	-0.104031	0.790382
Ysr230	0.094927	0.902596
Ysr231	-0.169537	0.711244
Ysr232	0.0155026	0.971819
Ysr233	0.47438	0.395224
Ysr234	-1.22348	0.000470369
Ysr235	0.0504491	0.930464
Ysr236	-2.61683	4.87676e-16
Ysr237	-0.416602	0.39398
Ysr238	-0.307201	0.612765
Ysr239	-1.4722	0.000782461
Ysr24	0.366087	0.333855
Ysr240	0.0408126	0.918254
Ysr241	-0.614016	0.0850354
Ysr242	-1.11132	0.0602408
Ysr243	0.690903	0.0959675
Ysr244	-1.10469	0.0460005
Ysr245	-0.899335	0.000554325
Ysr246	0.464449	0.38346
Ysr247	-0.593785	0.245057
Ysr248	-0.333313	0.545374
Ysr249	-1.11535	0.00308802
Ysr25	0.200307	0.623738
Ysr250	-0.0277998	0.951304
Ysr251	-0.277551	0.653102
Ysr26	1.35532	0.000337404
Ysr27	0.0554047	0.889479
Ysr28	-0.0521208	0.937106
Ysr3	0.566205	0.186537
Ysr30	0.274857	0.476016
Ysr31	1.87549	0.00189072
Ysr32	-0.414727	0.18101
Ysr33	0.786339	0.27639
Ysr34	-3.28459	1.28838e-32
Ysr35	-0.572508	0.290584
Ysr36	-0.301437	0.504368
Ysr37	-0.411555	0.202199
Ysr38	0.30718	0.590807
Ysr39	-0.101223	0.887117
Ysr4	-0.0747616	0.860384
Ysr40	-0.15296	0.713311
Ysr41	-0.780049	0.0407563
Ysr42	-0.37157	0.527276
Ysr43	-1.04869	0.00551498
Ysr44	-1.32053	0.0288359
Ysr45	1.35843	0.136218
Ysr46	-0.629584	0.187878
Ysr47	0.916073	0.123759
Ysr48	-0.178283	0.685729
Ysr49	0.946677	0.331901
Ysr5	0.13381	0.68662
Ysr50	0.140541	0.788451
Ysr51	0.464343	0.468001
Ysr52	0.0987978	0.790366
Ysr54	1.32095	0.00346416
Ysr55	-0.312641	0.412679
Ysr56	0.562472	0.0646762
Ysr57	-0.216264	0.653102
Ysr58	0.0144613	0.97338
Ysr59	-0.154934	0.683265
Ysr6	1.76804	0.00249578
Ysr60	0.516301	0.346524
Ysr61	1.3339	1.7111e-05
Ysr62	-0.794819	0.056264
Ysr63	-0.788886	0.0300992
Ysr64	-3.00113	2.02286e-10
Ysr65	-0.210668	0.585125
Ysr66	-0.742111	0.0947207
Ysr67	-0.423135	0.19538
Ysr68	-0.344771	0.333448
Ysr69	0.0688892	0.916724
Ysr7	1.03605	0.00236485
Ysr71	0.884293	0.0574006
Ysr72	0.720044	0.0530775
Ysr73	0.396121	0.193527
Ysr74	0.274289	0.563724
Ysr75	-0.837062	0.14314
Ysr76	-1.7261	0.00106683
Ysr77	-0.074635	0.865502
Ysr78	-1.91508	1.1778e-14
Ysr79	-0.131401	0.844364
Ysr8	0.0899552	0.898033
Ysr80	-1.608	0.000115736
Ysr81	-0.512962	0.49116
Ysr82	0.19117	0.612876
Ysr83	-0.309401	0.674275
Ysr85	-0.0202106	0.978489
Ysr86	-0.202908	0.508402
Ysr87	-0.207666	0.600825
Ysr88	0.0947968	0.832774
Ysr89	-0.187414	0.633006
Ysr9	-0.630236	0.250711
Ysr90	0.230323	0.494048
Ysr91	0.763649	0.0383706
Ysr92	0.806679	0.00941542
Ysr93	0.313616	0.572831
Ysr95	-0.0302231	0.935596
Ysr96	1.01283	0.181734
Ysr97	0.490726	0.243935
Ysr98	-0.742238	0.0412192
Ysr99	-0.610008	0.0611954

## Sheet: WtPlankGlucose-WtPlankGlycerol
Planktonic Y. pestis in Glucose vs. Planktonic Y. pestis in Glycerol
GeneID	log2 Fold Change	FDR Adj. p Value
Ysr1	-2.64715	4.32013e-07
Ysr10	0.540497	0.26813
Ysr100	0.913573	0.0590282
Ysr101	2.33898	1.34794e-08
Ysr102	0.997857	0.0380846
Ysr103	0.509246	0.29803
Ysr104	1.89266	2.16255e-05
Ysr105	-0.379284	0.440561
Ysr106	-0.107039	0.864429
Ysr107	0.754416	0.112023
Ysr108	0.850531	0.0255312
Ysr109	1.4874	0.0176982
Ysr11	0.722787	0.0976548
Ysr110	2.68717	5.8019e-22
Ysr111	-0.642747	0.221122
Ysr112	0.248413	0.599921
Ysr113	1.6903	1.41344e-06
Ysr114	1.30045	0.00188875
Ysr115	-0.180445	0.700531
Ysr116	3.21314	7.17204e-15
Ysr117	0.174234	0.699833
Ysr119	0.807394	0.0617427
Ysr12	2.44245	0.000161551
Ysr120	0.190471	0.769986
Ysr121	-0.656737	0.455689
Ysr122	-1.66643	0.0114319
Ysr123	-0.259019	0.757934
Ysr124	1.40001	2.05231e-06
Ysr125	1.19522	0.000670182
Ysr126	3.10105	9.55697e-10
Ysr127	0.587467	0.329786
Ysr128	0.30071	0.55661
Ysr129	1.86736	1.31124e-06
Ysr13	2.40078	3.52938e-10
Ysr130	0.769737	0.19413
Ysr131	0.612752	0.3238
Ysr132	-0.811715	0.145265
Ysr133	1.23146	0.00396686
Ysr134	2.30226	8.17307e-05
Ysr135	1.88798	0.00251745
Ysr136	-0.118114	0.87123
Ysr137	-0.799152	0.0614485
Ysr138	0.853033	0.0795358
Ysr139	-0.208535	NA
Ysr14	-0.31774	0.734399
Ysr140	0.581892	0.166443
Ysr141	0.141116	0.797286
Ysr142	0.822594	0.0833416
Ysr143	0.625763	0.342706
Ysr144	-0.599972	0.169803
Ysr145	1.7603	2.8952e-06
Ysr146.1	0.372418	0.534182
Ysr146.2	-0.360681	0.657256
Ysr147	-3.99686	3.08142e-11
Ysr148	-4.82437	2.64475e-07
Ysr149	1.55453	0.0011854
Ysr15	0.526816	0.33461
Ysr150	2.11129	8.69374e-09
Ysr16	1.75922	2.05338e-05
Ysr164	-0.479233	0.555856
Ysr17	0.631088	0.0741933
Ysr172	-1.10185	0.0856694
Ysr18	2.80103	4.78103e-15
Ysr188	1.37155	0.0113809
Ysr189	-0.2416	0.680068
Ysr19	0.892923	0.00853226
Ysr190	0.67604	0.284204
Ysr191	0.778853	0.0858215
Ysr192	0.592795	0.1569
Ysr193	0.242604	0.654546
Ysr194	-0.1823	0.828594
Ysr195	-0.489879	0.39757
Ysr196	0.914059	0.0106621
Ysr197	1.92301	6.25126e-08
Ysr198	0.230202	0.677123
Ysr199	1.55954	0.00039572
Ysr2	0.135031	0.804333
Ysr20	1.0731	0.0481079
Ysr200	2.29326	2.10436e-10
Ysr201	0.770243	0.234732
Ysr202	1.29353	6.4384e-06
Ysr203	2.6313	5.52984e-07
Ysr204	2.45095	2.82955e-05
Ysr205	0.168954	0.628541
Ysr206	0.752272	0.0624939
Ysr207	-1.67347	4.61074e-05
Ysr208	1.44247	0.033778
Ysr209	1.0223	0.121188
Ysr21	2.39165	1.77405e-09
Ysr210	-0.870445	0.162715
Ysr211	-1.52118	0.018826
Ysr212	-0.510154	0.318765
Ysr213	-0.529246	0.412064
Ysr214	-0.436716	0.457104
Ysr215	1.65005	1.51023e-05
Ysr216	-0.00843647	0.990311
Ysr217	0.90349	0.045276
Ysr218	1.61984	1.28322e-06
Ysr219	-0.449981	0.22152
Ysr22	-0.32365	0.566258
Ysr220	1.41309	0.01919
Ysr221	1.70558	2.13074e-06
Ysr222	0.508738	0.324035
Ysr223	-0.465875	0.423946
Ysr224	1.87178	1.08018e-08
Ysr225	2.17804	7.92449e-07
Ysr226	-0.437672	NA
Ysr227	1.59401	0.00687011
Ysr228	-1.467	0.00277321
Ysr229	0.533292	0.237145
Ysr23	-0.396769	0.371007
Ysr230	-1.69925	0.0218729
Ysr231	1.06106	0.0194345
Ysr232	1.50396	0.0078006
Ysr233	1.43475	0.0293686
Ysr234	0.680053	0.100602
Ysr235	1.0698	0.0181617
Ysr236	-1.63205	0.00240915
Ysr237	0.0174822	0.968058
Ysr238	1.77814	0.012248
Ysr239	-0.444888	0.63483
Ysr24	-0.358178	0.430125
Ysr240	2.00723	1.47586e-08
Ysr241	0.58902	0.166508
Ysr242	1.20831	0.109354
Ysr243	-0.0802441	0.892469
Ysr244	1.64604	0.000121632
Ysr245	0.226243	0.572936
Ysr246	0.792792	0.171059
Ysr247	0.857237	0.093263
Ysr248	0.664159	0.238904
Ysr249	1.54819	0.00672468
Ysr25	1.20407	0.000600234
Ysr250	0.914985	0.0404602
Ysr251	1.37922	0.0161954
Ysr26	0.00158696	0.998346
Ysr27	0.687681	0.131022
Ysr28	1.12583	0.0421428
Ysr3	0.409518	0.299988
Ysr30	0.764199	0.0677446
Ysr31	0.0651095	0.885292
Ysr32	0.0335286	0.949355
Ysr33	0.780446	0.316012
Ysr34	1.26498	0.00173263
Ysr35	0.908028	0.0119564
Ysr36	1.82356	7.50513e-10
Ysr37	1.16445	0.0235629
Ysr38	-0.408194	0.505491
Ysr39	-0.0711655	0.929218
Ysr4	2.625	2.9477e-06
Ysr40	0.631137	0.291617
Ysr41	1.68438	3.26398e-06
Ysr42	1.18204	0.0323399
Ysr43	2.36172	1.72178e-08
Ysr44	1.34381	0.0308221
Ysr45	-3.69671	2.9293e-05
Ysr46	-3.37731	3.17671e-06
Ysr47	0.555733	0.430057
Ysr48	2.35502	4.23732e-10
Ysr49	0.356225	0.310402
Ysr5	0.198017	0.565432
Ysr50	-0.87846	0.0181609
Ysr51	-5.36047	2.32014e-22
Ysr52	-1.67193	3.83421e-07
Ysr54	-1.47596	0.0344219
Ysr55	-0.902096	0.0531913
Ysr56	0.9948	0.21337
Ysr57	-0.486268	0.49346
Ysr58	-0.0547566	0.901232
Ysr59	1.76754	3.92123e-06
Ysr6	0.145199	0.735366
Ysr60	-0.368509	0.630671
Ysr61	-1.0338	0.110513
Ysr62	3.35297	3.19659e-23
Ysr63	1.62495	2.4086e-05
Ysr64	-2.01471	0.000133014
Ysr65	1.84348	3.19375e-07
Ysr66	2.37044	7.82771e-09
Ysr67	0.415098	0.255891
Ysr68	0.598028	0.353249
Ysr69	1.51801	0.0142856
Ysr7	-2.07669	0.000240083
Ysr71	0.026613	0.955284
Ysr72	-0.738605	0.2864
Ysr73	-0.143535	0.771078
Ysr74	-1.07567	0.0618369
Ysr75	2.45956	0.000133014
Ysr76	3.53022	2.62338e-08
Ysr77	2.40977	3.33928e-08
Ysr78	-0.723412	0.0304374
Ysr79	-0.680333	0.404996
Ysr8	2.13554	0.000120813
Ysr80	1.69073	0.000181445
Ysr81	-2.21598	0.00330668
Ysr82	0.0514266	0.941295
Ysr83	1.04056	0.308913
Ysr85	0.906084	0.0893828
Ysr86	0.0123034	0.976873
Ysr87	-1.51335	0.00132144
Ysr88	1.09379	0.00820667
Ysr89	-0.359062	0.366096
Ysr9	1.74097	4.70074e-06
Ysr90	0.625443	0.157298
Ysr91	0.830034	0.102005
Ysr92	-0.940342	0.0800285
Ysr93	3.5403	6.67357e-15
Ysr95	0.826142	0.0766663
Ysr96	-0.643141	NA
Ysr97	-2.26678	6.71481e-07
Ysr98	0.213115	0.764056
Ysr99	0.874211	0.0967663

## Sheet: WtBfilmGlucose-WtBfilmGlycerol
Biofilm Y. pestis in Glucose vs. Biofilm Y. pestis in Glycerol
Gene ID	log2 Fold Change	FDR Adj. p Value
Ysr1	-1.38055	0.00750458
Ysr10	0.494031	0.00705187
Ysr100	0.285489	0.319849
Ysr101	2.02719	0.00020321
Ysr102	0.834107	0.00665597
Ysr103	-0.150191	0.704432
Ysr104	0.893018	0.00452071
Ysr105	0.479417	0.269083
Ysr106	-0.548995	0.192786
Ysr107	1.14818	0.000975323
Ysr108	0.0760467	0.78747
Ysr109	1.95192	6.95472e-07
Ysr11	1.55738	9.08651e-10
Ysr110	1.68971	1.05631e-12
Ysr111	-0.337974	0.39562
Ysr112	0.55215	0.0566201
Ysr113	1.11438	0.0001898
Ysr114	0.854402	0.00263794
Ysr115	0.105892	0.70973
Ysr116	2.69119	1.80781e-20
Ysr117	0.581032	0.0454761
Ysr119	0.893633	0.000460166
Ysr12	1.44713	0.00246113
Ysr120	-0.368055	0.409329
Ysr121	1.62677	2.68341e-05
Ysr122	0.146163	0.693706
Ysr123	1.48938	4.95653e-06
Ysr124	1.17461	2.39021e-07
Ysr125	0.894801	0.000480267
Ysr126	-0.132437	0.751499
Ysr127	0.966723	0.00141601
Ysr128	0.106983	0.806381
Ysr129	1.38401	1.078e-08
Ysr13	1.88574	2.81011e-10
Ysr130	1.36996	2.10827e-06
Ysr131	1.01759	0.0256397
Ysr132	-1.51235	0.00164617
Ysr133	0.887166	0.00407378
Ysr134	1.66235	7.39716e-06
Ysr135	0.922538	0.0263542
Ysr136	0.127791	0.820621
Ysr137	-0.280667	0.327337
Ysr138	0.0292412	0.932383
Ysr139	-0.439153	0.450299
Ysr14	0.143538	0.651116
Ysr140	0.329858	0.302763
Ysr141	-0.397379	0.424947
Ysr142	1.02197	1.3335e-09
Ysr143	0.757354	0.010915
Ysr144	0.296852	0.266777
Ysr145	1.73833	7.43119e-10
Ysr146.1	0.0392397	0.898793
Ysr146.2	1.0168	0.0336069
Ysr147	-4.43963	5.41724e-14
Ysr148	-3.38762	0.000281507
Ysr149	1.66447	1.5886e-09
Ysr15	0.711259	0.00540587
Ysr150	1.32528	0.000146222
Ysr16	1.46626	0.000262327
Ysr164	-0.0971319	0.836221
Ysr17	1.00989	1.71731e-06
Ysr172	-0.571191	0.00460963
Ysr18	0.0767267	0.857738
Ysr188	1.08218	0.012498
Ysr189	-0.260762	0.498197
Ysr19	1.21983	2.36321e-06
Ysr190	0.212687	0.563432
Ysr191	1.37207	1.50985e-06
Ysr192	0.307883	0.400347
Ysr193	1.03986	4.87711e-06
Ysr194	1.5495	7.69837e-06
Ysr195	-0.796384	0.0237551
Ysr196	0.289956	0.227456
Ysr197	1.75791	4.80202e-08
Ysr198	0.503134	0.260809
Ysr199	2.50503	3.10525e-14
Ysr2	0.608734	0.00538238
Ysr20	1.0664	0.000127305
Ysr200	1.68671	1.0132e-05
Ysr201	1.37316	6.66802e-05
Ysr202	0.501575	0.181471
Ysr203	1.74062	7.86968e-06
Ysr204	2.38909	8.66322e-10
Ysr205	-0.182338	0.394042
Ysr206	0.421207	0.335553
Ysr207	-0.65507	0.0188807
Ysr208	2.25772	6.01293e-07
Ysr209	1.68946	7.40832e-07
Ysr21	0.870178	0.0417425
Ysr210	0.0111403	0.975756
Ysr211	0.105492	0.774111
Ysr212	0.581324	0.0451115
Ysr213	0.542158	0.0934549
Ysr214	0.980031	0.00240496
Ysr215	1.45884	1.24481e-06
Ysr216	0.526926	0.0501993
Ysr217	1.11664	6.62588e-07
Ysr218	1.61223	6.22908e-08
Ysr219	-0.00764421	0.980167
Ysr22	-0.975391	0.0142031
Ysr220	1.23219	0.00195809
Ysr221	1.15845	6.15889e-05
Ysr222	1.08231	5.36377e-05
Ysr223	-0.0456411	0.928827
Ysr224	0.639454	0.0679032
Ysr225	2.57029	1.53321e-12
Ysr226	0.453635	NA
Ysr227	0.992557	0.018698
Ysr228	-0.797147	0.0020448
Ysr229	0.270783	0.421093
Ysr23	-0.0170783	0.955483
Ysr230	-0.662868	0.232247
Ysr231	0.740101	0.0376514
Ysr232	2.1436	9.33375e-30
Ysr233	1.26219	0.000910814
Ysr234	0.93231	0.000400485
Ysr235	0.887528	0.00721181
Ysr236	-2.42588	2.27268e-15
Ysr237	0.605897	0.0272017
Ysr238	2.23476	5.86396e-06
Ysr239	0.0548906	0.859808
Ysr24	-0.0762449	0.834459
Ysr240	1.47696	1.1481e-05
Ysr241	0.500819	0.103067
Ysr242	0.883228	0.0960137
Ysr243	0.198816	0.522916
Ysr244	2.03491	6.8904e-12
Ysr245	-0.694884	0.000330375
Ysr246	0.621883	0.15098
Ysr247	0.986557	0.0196343
Ysr248	1.00481	0.00982146
Ysr249	1.55964	1.34973e-06
Ysr25	0.935182	0.00319023
Ysr250	1.12778	6.15511e-07
Ysr251	1.59165	7.40509e-09
Ysr26	-0.255112	0.586201
Ysr27	0.463712	0.100386
Ysr28	1.59142	7.65528e-05
Ysr3	0.574986	0.144725
Ysr30	0.359812	0.235684
Ysr31	-0.639208	0.119849
Ysr32	0.220051	0.46099
Ysr33	1.48026	0.00102223
Ysr34	1.4306	3.83282e-14
Ysr35	0.12223	0.826667
Ysr36	1.60617	2.03272e-08
Ysr37	1.27656	0.000322251
Ysr38	1.14797	0.000639196
Ysr39	-0.891241	0.0707718
Ysr4	2.7588	1.11527e-11
Ysr40	-0.0298387	0.931953
Ysr41	1.18054	2.03239e-06
Ysr42	1.05653	0.0134923
Ysr43	1.77219	7.11929e-10
Ysr44	1.47877	1.37885e-05
Ysr45	-1.9315	0.0392081
Ysr46	-2.73143	1.42491e-14
Ysr47	0.243826	0.739317
Ysr48	1.23925	7.58279e-05
Ysr49	-0.318665	0.586237
Ysr5	0.140196	0.568595
Ysr50	-1.29173	0.00220186
Ysr51	-2.95011	1.18812e-06
Ysr52	-0.722118	0.00389778
Ysr54	-0.991097	0.000347913
Ysr55	-0.01598	0.968031
Ysr56	-0.121929	0.713358
Ysr57	0.28175	0.576622
Ysr58	0.129976	0.651529
Ysr59	1.42991	6.38818e-14
Ysr6	-0.607592	0.124806
Ysr60	0.863606	0.00581157
Ysr61	-0.141831	0.733671
Ysr62	2.64442	8.54129e-14
Ysr63	1.21921	2.09976e-05
Ysr64	-1.1392	0.0238199
Ysr65	1.25393	1.85097e-08
Ysr66	1.77223	2.17931e-07
Ysr67	0.750521	0.00743735
Ysr68	-0.282071	0.428195
Ysr69	1.95976	2.20444e-08
Ysr7	-0.992311	1.97838e-05
Ysr71	-0.43273	0.299975
Ysr72	1.03176	0.000796268
Ysr73	0.5881	0.0135623
Ysr74	0.230568	0.564531
Ysr75	1.45503	0.002543
Ysr76	1.41826	0.000378443
Ysr77	1.65582	2.62227e-09
Ysr78	-0.200126	0.467929
Ysr79	-0.655255	0.131142
Ysr8	1.64524	3.56562e-05
Ysr80	1.33829	0.000672211
Ysr81	-1.918	0.000372826
Ysr82	0.331799	0.431853
Ysr83	1.0785	0.0610402
Ysr85	1.37343	0.0056492
Ysr86	0.547609	0.0722717
Ysr87	-0.936185	0.000819736
Ysr88	0.916361	0.00338539
Ysr89	-0.953283	0.000126815
Ysr9	1.20643	4.71013e-05
Ysr90	0.277179	0.353495
Ysr91	0.502232	0.211255
Ysr92	-0.452008	0.198471
Ysr93	2.44759	9.47186e-10
Ysr95	0.697808	0.0205478
Ysr96	-0.37838	NA
Ysr97	-0.988612	0.0490793
Ysr98	0.384784	0.302763
Ysr99	-1.3732	0.00178934

## Sheet: WtPlankGlucose-WtBfilmGlucose
Planktonic Y. pestis in Glucose vs. Biofilm Y. pestis in Glucose
GeneID	log2 Fold Change	FDR Adj. p Value
Ysr1	-0.547928	0.492717
Ysr10	-0.0663604	0.923333
Ysr100	-0.0619336	0.908725
Ysr101	0.278834	0.739059
Ysr102	-0.0451623	0.959004
Ysr103	0.22136	0.790015
Ysr104	0.119616	0.873743
Ysr105	-0.818115	0.135219
Ysr106	0.139104	0.882901
Ysr107	-0.147763	0.836182
Ysr108	0.252897	0.630798
Ysr109	-0.248069	0.778763
Ysr11	0.07117	0.914665
Ysr110	0.398423	0.368437
Ysr111	0.0509635	0.959004
Ysr112	-0.886982	0.0606436
Ysr113	-0.0155798	0.98375
Ysr114	-0.0305358	0.968991
Ysr115	-0.497636	0.389123
Ysr116	0.312265	0.463278
Ysr117	-0.27067	0.664781
Ysr119	-0.350709	0.595874
Ysr12	0.630571	0.457018
Ysr120	0.310621	0.7015
Ysr121	-1.43168	0.0537312
Ysr122	-1.02862	0.164387
Ysr123	-1.24539	0.0986052
Ysr124	-0.255826	0.606362
Ysr125	0.791689	0.110624
Ysr126	2.09941	2.62739e-05
Ysr127	-0.528665	0.472344
Ysr128	0.0255294	0.976418
Ysr129	0.293618	0.629456
Ysr13	-0.161052	0.786926
Ysr130	0.643258	0.285194
Ysr131	-0.234464	0.7951
Ysr132	-0.0711658	0.947832
Ysr133	0.53197	0.271689
Ysr134	0.206107	0.830593
Ysr135	0.614619	0.462807
Ysr136	-0.337014	0.664781
Ysr137	-0.750083	0.0896782
Ysr138	0.13245	0.870635
Ysr139	0.494058	0.571063
Ysr14	0.0091237	0.994203
Ysr140	0.29712	0.670021
Ysr141	0.626208	0.354604
Ysr142	-0.0241143	0.974947
Ysr143	-0.419347	0.602449
Ysr144	-1.05041	0.00676625
Ysr145	-0.311261	0.532938
Ysr146.1	-0.0120066	0.989804
Ysr146.2	-0.275715	0.741428
Ysr147	0.200525	0.848489
Ysr148	-0.296351	0.745141
Ysr149	-0.138828	0.860744
Ysr15	-0.0295121	0.975725
Ysr150	0.762669	0.204384
Ysr16	-0.102698	0.91049
Ysr164	-0.293852	0.764785
Ysr17	0.0980699	0.84839
Ysr172	-0.807969	0.276164
Ysr18	1.68445	2.80257e-06
Ysr188	-0.63479	0.400229
Ysr189	-0.368129	0.496853
Ysr19	-0.54643	0.185334
Ysr190	0.534157	0.36309
Ysr191	-0.401061	0.49984
Ysr192	-0.327196	0.664781
Ysr193	-1.08827	0.0540718
Ysr194	-1.20007	0.110624
Ysr195	0.00769615	0.993556
Ysr196	-0.417137	0.326237
Ysr197	-0.2232	0.741428
Ysr198	-0.429399	0.52684
Ysr199	0.361886	0.431899
Ysr2	-0.142762	0.856257
Ysr20	-0.256402	0.745789
Ysr200	0.627199	0.353797
Ysr201	-0.684301	0.369662
Ysr202	0.343544	0.601503
Ysr203	0.245738	0.791674
Ysr204	0.246164	0.75226
Ysr205	-0.291175	0.412183
Ysr206	-0.167676	0.834624
Ysr207	-0.707041	0.123025
Ysr208	-0.0549361	0.91819
Ysr209	-0.809702	0.283908
Ysr21	0.688586	0.298685
Ysr210	-0.712038	0.342929
Ysr211	-1.01039	0.16744
Ysr212	-1.07554	0.0606436
Ysr213	-0.680645	0.368305
Ysr214	-1.07067	0.0910189
Ysr215	-0.110847	0.864968
Ysr216	-1.34075	0.0249671
Ysr217	0.458577	0.433489
Ysr218	-0.481088	0.24894
Ysr219	-0.353437	0.475175
Ysr22	-0.255717	0.751336
Ysr220	0.255356	0.774645
Ysr221	0.586796	0.259472
Ysr222	-0.558187	0.389123
Ysr223	-0.576898	0.431899
Ysr224	0.565898	0.341036
Ysr225	0.0732094	0.933422
Ysr226	-0.369564	NA
Ysr227	-0.0877629	0.93255
Ysr228	-0.361715	0.615409
Ysr229	-0.207251	0.750453
Ysr23	-0.984225	0.0272501
Ysr230	-0.538778	0.556874
Ysr231	0.183573	0.78063
Ysr232	-0.218543	0.803602
Ysr233	0.26918	0.729192
Ysr234	0.350569	0.556477
Ysr235	0.392233	0.532938
Ysr236	0.641662	0.401087
Ysr237	-0.428946	0.276491
Ysr238	-0.205835	0.83475
Ysr239	0.00479192	0.997082
Ysr24	-0.56205	0.26227
Ysr240	0.168036	0.74966
Ysr241	0.152274	0.83665
Ysr242	0.634329	0.392618
Ysr243	-0.0270436	0.976525
Ysr244	0.441534	0.417147
Ysr245	0.651084	0.127774
Ysr246	0.270924	0.750695
Ysr247	-0.182073	0.826294
Ysr248	-0.284164	0.718251
Ysr249	-0.388841	0.647767
Ysr25	0.155371	0.81755
Ysr250	0.461812	0.426018
Ysr251	-0.237158	0.782811
Ysr26	-0.276299	0.697231
Ysr27	-0.175244	0.805968
Ysr28	0.0853816	0.936276
Ysr3	-0.182835	0.774545
Ysr30	-0.185404	0.780637
Ysr31	0.656729	0.292838
Ysr32	-0.334817	0.556723
Ysr33	-0.801098	0.335192
Ysr34	-0.442698	0.411502
Ysr35	0.146662	0.873721
Ysr36	0.199578	0.705572
Ysr37	-0.142319	0.826294
Ysr38	-1.16517	0.0727638
Ysr39	0.346237	0.718251
Ysr4	0.0616296	0.937688
Ysr40	0.105855	0.904501
Ysr41	0.263431	0.656156
Ysr42	0.0287703	0.978392
Ysr43	0.784249	0.110553
Ysr44	0.331812	0.656156
Ysr45	-0.847634	0.289067
Ysr46	-0.400908	0.676451
Ysr47	-0.823318	0.27763
Ysr48	0.769542	0.130973
Ysr49	0.466162	0.579596
Ysr5	-0.129871	0.774645
Ysr50	-0.0825754	0.91819
Ysr51	-0.697751	0.392618
Ysr52	-0.842786	0.00676625
Ysr54	0.0124514	0.991338
Ysr55	-0.573997	0.339867
Ysr56	0.466593	0.619474
Ysr57	-0.72026	0.35021
Ysr58	1.10849e-06	0.999997
Ysr59	0.0564098	0.926439
Ysr6	0.664853	0.273203
Ysr60	-0.93928	0.207565
Ysr61	-1.01956	0.110709
Ysr62	0.182364	0.803602
Ysr63	-0.240836	0.677183
Ysr64	-0.692996	0.389123
Ysr65	0.0295664	0.970611
Ysr66	0.274528	0.716661
Ysr67	-0.246945	0.647767
Ysr68	0.342754	0.695705
Ysr69	-0.275676	0.761271
Ysr7	-1.17246	0.071314
Ysr71	0.0301155	0.974947
Ysr72	-1.35966	0.047096
Ysr73	-0.688323	0.223678
Ysr74	-1.25455	0.0433679
Ysr75	0.619461	0.469253
Ysr76	0.96042	0.226051
Ysr77	0.345928	0.628567
Ysr78	-0.300357	0.475175
Ysr79	-0.718154	0.379659
Ysr8	0.0873598	0.92512
Ysr80	0.122971	0.877048
Ysr81	-0.0992861	0.932118
Ysr82	-0.340244	0.667466
Ysr83	-0.000446478	0.999736
Ysr85	-0.262619	0.776796
Ysr86	-0.184704	0.739059
Ysr87	-0.681015	0.259472
Ysr88	-0.110909	0.882445
Ysr89	0.14531	0.791729
Ysr9	0.565171	0.311515
Ysr90	-0.236762	0.68954
Ysr91	0.114061	0.865511
Ysr92	-0.796063	0.110624
Ysr93	0.563139	0.475175
Ysr95	-0.5864	0.226051
Ysr96	-0.190948	0.841604
Ysr97	-0.470213	0.501637
Ysr98	-0.2073	0.825946
Ysr99	1.86721	9.89189e-07

## Sheet: WtPlankGlycerol-WtBfilmGlycerol
Planktonic Y. pestis in Glycerol vs. Biofilm Y. pestis in Glycerol
GeneID	log2 Fold Change	FDR Adj. p Value
Ysr1	0.368421	0.531391
Ysr10	-0.114709	0.851014
Ysr100	-0.549401	0.246666
Ysr101	0.117342	0.890385
Ysr102	-0.200224	0.682626
Ysr103	-0.338411	0.30194
Ysr104	-0.710532	0.0739156
Ysr105	-0.052914	0.946236
Ysr106	-0.241105	0.620209
Ysr107	0.196261	0.738133
Ysr108	-0.436869	0.228945
Ysr109	0.0817615	0.92562
Ysr11	0.763807	0.0545852
Ysr110	-0.533576	0.0117998
Ysr111	0.310584	0.500301
Ysr112	-0.587611	0.135093
Ysr113	-0.520807	0.152743
Ysr114	-0.390696	0.394308
Ysr115	-0.260177	0.45895
Ysr116	-0.162271	0.820691
Ysr117	0.112176	0.8369
Ysr119	-0.312456	0.230848
Ysr12	0.0145002	0.984433
Ysr120	-0.101023	0.90759
Ysr121	-0.163306	0.805095
Ysr122	0.319912	0.39975
Ysr123	-0.215343	0.67708
Ysr124	-0.48131	0.00831223
Ysr125	0.560134	0.0397868
Ysr126	-0.463704	0.343062
Ysr127	-0.280115	0.493758
Ysr128	-0.138813	0.840037
Ysr129	-0.158271	0.697119
Ysr13	-0.584874	0.129463
Ysr130	0.973767	0.0373763
Ysr131	0.0784463	0.920848
Ysr132	-0.728091	0.0548129
Ysr133	0.186327	0.76986
Ysr134	-0.310324	0.494854
Ysr135	-0.0152495	0.97434
Ysr136	-0.0843777	0.926821
Ysr137	-0.239987	0.619712
Ysr138	-0.585984	0.0850096
Ysr139	0.248759	NA
Ysr14	0.411478	0.357519
Ysr140	0.0848331	0.826811
Ysr141	0.165874	0.816518
Ysr142	0.141034	0.829775
Ysr143	-0.352036	0.480758
Ysr144	-0.195636	0.695703
Ysr145	-0.298238	0.546125
Ysr146.1	-0.309993	0.482542
Ysr146.2	0.658198	0.246666
Ysr147	-0.294791	0.598311
Ysr148	-0.370697	0.307043
Ysr149	-0.0704731	0.915796
Ysr15	0.114531	0.830751
Ysr150	0.131195	0.780265
Ysr16	-0.35893	0.29083
Ysr164	-0.0850252	0.861677
Ysr17	0.469588	0.0789824
Ysr172	-0.478402	0.182619
Ysr18	-0.695235	0.102007
Ysr188	-0.935916	0.0150918
Ysr189	-0.297349	0.643622
Ysr19	-0.225147	0.554178
Ysr190	0.0967261	0.914752
Ysr191	0.120864	0.826174
Ysr192	-0.611	0.026509
Ysr193	-0.474995	0.0711756
Ysr194	-0.163425	0.774983
Ysr195	-0.230389	0.732515
Ysr196	-0.984313	0.000115452
Ysr197	-0.357302	0.2675
Ysr198	-0.173116	0.812706
Ysr199	1.01487	0.0233818
Ysr2	0.267403	0.485721
Ysr20	-0.316494	0.377273
Ysr200	0.195623	0.623851
Ysr201	-0.297431	0.50963
Ysr202	-0.356418	0.165136
Ysr203	-0.498283	0.0581578
Ysr204	0.149384	0.855402
Ysr205	-0.611974	0.00545758
Ysr206	-0.460721	0.222085
Ysr207	0.218841	0.697438
Ysr208	0.389769	0.567299
Ysr209	-0.407898	0.340415
Ysr21	-0.539616	0.229433
Ysr210	-0.0610962	0.914986
Ysr211	0.194187	0.638652
Ysr212	-0.170887	0.670277
Ysr213	0.16145	0.700414
Ysr214	0.0743401	0.907823
Ysr215	-0.266593	0.558951
Ysr216	-0.914018	0.0299827
Ysr217	0.650517	0.0359285
Ysr218	-0.434894	0.267969
Ysr219	0.0627349	0.901857
Ysr22	-0.757033	0.0820402
Ysr220	0.132166	0.850819
Ysr221	0.109158	0.806648
Ysr222	-0.0938418	0.840826
Ysr223	-0.251773	0.659271
Ysr224	-0.513224	0.0811308
Ysr225	0.414502	0.418324
Ysr226	-0.0863728	NA
Ysr227	-0.568734	0.246525
Ysr228	0.222362	0.623734
Ysr229	-0.443241	0.2675
Ysr23	-0.636738	0.0410669
Ysr230	0.115643	0.836731
Ysr231	-0.087374	0.906011
Ysr232	0.266807	0.470876
Ysr233	0.0738853	0.936187
Ysr234	0.579429	0.0640358
Ysr235	0.227006	0.66918
Ysr236	0.114177	0.761398
Ysr237	0.119712	0.851014
Ysr238	0.0938841	0.920848
Ysr239	0.465581	0.222085
Ysr24	-0.279429	0.5497
Ysr240	-0.268735	0.619587
Ysr241	0.0996612	0.837486
Ysr242	0.278487	0.707099
Ysr243	0.230162	0.643622
Ysr244	0.732142	0.0675477
Ysr245	-0.186367	0.581185
Ysr246	0.16661	0.787337
Ysr247	-0.0717454	0.92541
Ysr248	-0.00684764	0.992234
Ysr249	-0.472232	0.203881
Ysr25	-0.0735291	0.886011
Ysr250	0.652528	0.035596
Ysr251	-0.128643	0.798
Ysr26	-0.388273	0.536028
Ysr27	-0.391569	0.26499
Ysr28	0.513736	0.19889
Ysr3	-0.0108825	0.989222
Ysr30	-0.562381	0.0583456
Ysr31	0.063968	0.923133
Ysr32	-0.161936	0.785376
Ysr33	-0.503224	0.258463
Ysr34	-0.324175	0.231169
Ysr35	-0.509307	0.154552
Ysr36	0.0188152	0.972682
Ysr37	-0.0378437	0.962828
Ysr38	0.0602551	0.925718
Ysr39	-0.264301	0.554178
Ysr4	0.1294	0.882696
Ysr40	-0.47573	0.223324
Ysr41	-0.211229	0.548841
Ysr42	-0.065856	0.924375
Ysr43	0.222748	0.709999
Ysr44	0.336194	0.611851
Ysr45	-0.811216	0.0797501
Ysr46	0.115252	0.872131
Ysr47	-0.81415	0.13344
Ysr48	-0.196269	0.702994
Ysr49	-0.032424	0.946777
Ysr5	-0.172258	0.615095
Ysr50	-0.436663	0.35507
Ysr51	0.773913	0.144353
Ysr52	0.0707405	0.900042
Ysr54	0.511595	0.213004
Ysr55	0.189942	0.739324
Ysr56	-0.299921	0.537039
Ysr57	-0.150031	0.851014
Ysr58	0.16421	0.714923
Ysr59	-0.265091	0.512267
Ysr6	0.0289777	0.960258
Ysr60	-0.0754591	0.918205
Ysr61	-0.2791	0.672213
Ysr62	-0.376088	0.375077
Ysr63	-0.581823	0.108121
Ysr64	-0.150735	0.738027
Ysr65	-0.525158	0.0579128
Ysr66	-0.210825	0.665355
Ysr67	0.0718167	0.894376
Ysr68	-0.335541	0.475435
Ysr69	0.0356018	0.955346
Ysr7	-0.334657	0.373907
Ysr71	-0.350124	0.455139
Ysr72	-0.121692	0.828418
Ysr73	-0.0642038	0.888614
Ysr74	-0.210749	0.728507
Ysr75	-0.000228005	0.999617
Ysr76	-0.60834	0.00466157
Ysr77	-0.307771	0.423783
Ysr78	0.202705	0.589776
Ysr79	-0.792913	0.0990659
Ysr8	-0.305173	0.62745
Ysr80	-0.142441	0.847251
Ysr81	0.0896197	0.902572
Ysr82	-0.0995894	0.908383
Ysr83	0.0241745	0.972777
Ysr85	0.13791	0.828418
Ysr86	0.285206	0.574306
Ysr87	-0.181967	0.738027
Ysr88	-0.280749	0.448867
Ysr89	-0.397628	0.238091
Ysr9	0.106863	0.814078
Ysr90	-0.53686	0.139205
Ysr91	-0.139226	0.85445
Ysr92	-0.271656	0.672213
Ysr93	-0.265865	0.338398
Ysr95	-0.625627	0.142179
Ysr96	-0.0604217	NA
Ysr97	0.473269	0.414164
Ysr98	-0.11262	0.861837
Ysr99	-0.135124	0.871361
