# Supplementary material for: The Cyclic AMP Receptor Protein Regulates Quorum Sensing and Global Gene Expression in Yersinia pestis during Planktonic Growth and Growth in Biofilms
Source: mBio. 2019 Nov 19;10(6):e02613-19. doi: 10.1128/mBio.02613-19 (PMC6867900; doi:10.1128/mBio.02613-19)
Supplement: DATA SET S3 [file mBio.02613-19-sd003.xlsx]

## Sheet: Crp Activated (P)
Analysis Type: PANTHER Overrepresentation Test (Released 20190711)
Annotation Version and Release Date: GO Ontology database Released 2019-07-03
Analyzed List: Genes significantly (log2FC >1, FDR p<0.05) upregulated in Y. pestis vs. Y pestis ∆crp in planktonic cells
Reference List: Yersinia pestis (all genes in database)
Test Type: FISHER
Correction: NONE
GO biological process complete	Reference Lista	Analyzed Lista	Expecteda	Over/Under	Fold Enrichment	Raw p-value	Genesb
ATP synthesis coupled proton transport (GO:0015986)	8	8	0.97	+	8.28	0.000101	atpE, atpHD, atpB, atpG, atpA, atpBD, atpEC, atpF
CTP biosynthetic process (GO:0006241)	4	3	0.48	+	6.21	0.0312	ndk, pyrH, udk
protein peptidyl-prolyl isomerization (GO:0000413)	10	5	1.21	+	4.14	0.0171	tig, fkpA, ppiC, ppiA, ppiD
tricarboxylic acid cycle (GO:0006099)	17	8	2.05	+	3.9	0.00352	sucD, sdhB, sdhA, sdhD, mdh, sucC, sucA, aspA
sodium ion transport (GO:0006814)	17	7	2.05	+	3.41	0.0109	nqrE, putP, nqrB, nqrD, actP, nqrC, nqrA
regulation of transcription, DNA-templated (GO:0006355)	212	39	25.6	+	1.52	0.0156	rnk, ypo0165, ypo1237, ypo1651, fucR, ypo3651, rcsB, malT, ypo2593, ypo1253, ypo2337, greA, flhC, ypo2410, ypo3619, ypo2498, psaE, ypo0315, ypo1737, ypo0736, ypeR, ypo3682, leuO, arsR, araC, ypo0401, rhaR, rhaS, kdgR, ypo2955,ypo3228, ypo1837, yspR, cspD, slyA, rpoE, ypo1308, ypo2637, flbD
nucleic acid phosphodiester bond hydrolysis (GO:0090305)	152	8	18.36	-	0.44	0.0132	ypo3617, ypmt1.74, y1062, rnd, ypo2468, ypmt1.13c, ypmt1.70, caf1M
alpha-amino acid biosynthetic process (GO:1901607)	79	3	9.54	-	0.31	0.0306	dapD, carA, asnA
coenzyme biosynthetic process (GO:0009108)	83	3	10.02	-	0.3	0.0219	accd, acs, coaA
cellular component biogenesis (GO:0044085)	145	5	17.51	-	0.29	0.00116	iscA, rrmA, psaC, sulA, iscS
regulation of biological quality (GO:0065008)	93	3	11.23	-	0.27	0.0113	kbl, ypo3001, pla
protein secretion (GO:0009306)	49	1	5.92	-	0.17	0.0383	ypo0816
DNA replication (GO:0006260)	50	1	6.04	-	0.17	0.0385	tus
tRNA processing (GO:0008033)	51	1	6.16	-	0.16	0.0392	rnd
locomotion (GO:0040011)	55	1	6.64	-	0.15	0.0269	acs
RNA modification (GO:0009451)	62	1	7.49	-	0.13	0.0123	rrmA
aNumber of genes
bGenes from the analyzed list in GO category

## Sheet: Crp Repressed (P)
Analysis Type: PANTHER Overrepresentation Test (Released 20190711)
Annotation Version and Release Date: GO Ontology database Released 2019-07-03
Analyzed List: Genes significantly (log2FC <-1, FDR p<0.05) downregulated in Y. pestis vs. Y pestis ∆crp in planktonic cells
Reference List: Yersinia pestis (all genes in database)
Test Type: FISHER
Correction: NONE
GO biological process complete	Reference Lista	Analyzed Lista	Expecteda	Over/Under	Fold Enrichment	Raw p-value	Genesb
nucleoside transmembrane transport (GO:1901642)	2	2	0.17	+	11.85	0.0326	cru, ypo0435
siroheme biosynthetic process (GO:0019354)	2	2	0.17	+	11.85	0.0326	cysG, ypo3367
organic phosphonate catabolic process (GO:0019700)	3	3	0.25	+	11.85	0.00781	phnM, phnP, phnJ
ATP synthesis coupled electron transport (GO:0042773)	5	4	0.42	+	9.48	0.00331	nuoN, nuoL, nuoK, nuoM
leucine biosynthetic process (GO:0009098)	5	4	0.42	+	9.48	0.00331	leuC, leuA, leuD, leuB
polyol catabolic process (GO:0046174)	5	3	0.42	+	7.11	0.0195	ypo2587, glpA, glpB
cellular glucan metabolic process (GO:0006073)	6	3	0.51	+	5.93	0.0275	glgA, malS, glgC
sulfate transmembrane transport (GO:1902358)	6	3	0.51	+	5.93	0.0275	cysW, cysA, cysT
cellular carbohydrate catabolic process (GO:0044275)	7	3	0.59	+	5.08	0.0371	ypo2587, glpB, malS
nucleotide catabolic process (GO:0009166)	10	4	0.84	+	4.74	0.0193	udp, deoB, cpdB, cdh
thiamine biosynthetic process (GO:0009228)	8	3	0.67	+	4.45	0.0482	thiH, thiG, thiE
peptidoglycan biosynthetic process (GO:0009252)	25	8	2.11	+	3.79	0.00304	murG, ftsI, mviN, murE, murC, ftsW, mpl, murD
carbohydrate phosphorylation (GO:0046835)	14	4	1.18	+	3.39	0.046	rhaB, lyx, ypo2036, phnN
regulation of cell shape (GO:0008360)	28	8	2.36	+	3.39	0.0054	murG, ftsI, mviN, murE, murC, ftsW, mpl, murD
cell wall organization (GO:0071555)	43	10	3.63	+	2.76	0.00675	murG, ftsI, mviN, murE, murC, ftsW, ypo1711, mpl, rlpA, murD
cell cycle (GO:0007049)	49	9	4.13	+	2.18	0.0422	murG, ftsI, ftsL, murE, murC, ftsW, xerC, mpl, murD
cell division (GO:0051301)	56	10	4.72	+	2.12	0.0343	murG, ftsI, ftsL, murE, murC, ftsW, xerC, mpl, ypo0569, murD
regulation of transcription, DNA-templated (GO:0006355)	212	5	17.88	-	0.28	0.000654	ypo2150, phnF, baeR, nrdR, glnG
macromolecule localization (GO:0033036)	93	2	7.85	-	0.25	0.0318	ypo0267, ypo0269
translation (GO:0006412)	110	2	9.28	-	0.22	0.0112	rpmF, glyS
aNumber of genes
bGenes from the analyzed list in GO category

## Sheet: Crp Activated (B)
Analysis Type: PANTHER Overrepresentation Test (Released 20190711)
Annotation Version and Release Date: GO Ontology database Released 2019-07-03
Analyzed List: Genes significantly (log2FC <-1, FDR p<0.05) upregulated in Y. pestis vs. Y pestis ∆crp in biofilms
Reference List: Yersinia pestis (all genes in database)
Test Type: FISHER
Correction: NONE
GO biological process complete	Reference Lista	Analyzed Lista	Expecteda	Over/Under	Fold Enrichment	Raw p-value	Genesb
ATP synthesis coupled proton transport (GO:0015986)	8	8	1	+	7.98	0.000128	atpE, atpH, atpB, atpG, atpA, atpB, atpE, atpF
fatty acid beta-oxidation (GO:0006635)	5	5	0.63	+	7.98	0.00263	fadI, fadB, fadE, fadJ, fadA
bacteriocin immunity (GO:0030153)	3	3	0.38	+	7.98	0.0212	ypo3653, ypo0871, imm
protein secretion by the type II secretion system (GO:0015628)	9	5	1.13	+	4.43	0.0143	ypo0808, ypo0815, ypo0812, ypo0813, ypo0816
chaperone-mediated protein folding (GO:0061077)	13	5	1.63	+	3.07	0.0422	ypo2944, ypo4041, psaB, ypo3878, ecpD
carbohydrate transmembrane transport (GO:0034219)	39	11	4.89	+	2.25	0.0219	lamB, gntM, nagE, rbsA, ypo0402, gntP, araF, manX, mglA, celA, ypo0856
regulation of transcription, DNA-templated (GO:0006355)	212	43	26.58	+	1.62	0.00532	rnk, ypo2169, ypo0165, ypo1651, fucR, rcsB, malT, ypo2593, ypo1253, ypo3683, ypo2337, flhC, ypo2410, ypo3619, ypo2498, ypo2903, emrR, psaE, ypo0818, ypo0315, ypeR, ypo3682, ypo1234, leuO, ypo2497, ypo0804, hexR, araC, ypo0401, ypo3958, rhaR, rhaS, kdgR, ypo2955, ypo3228, yspR, cspD, ypo0276, hpaR, slyA, ypo1308, argR, flbD
cellular protein modification process (GO:0006464)	74	3	9.28	-	0.32	0.0425	ypo2410, ypo3874, wzz
lipid biosynthetic process (GO:0008610)	77	3	9.65	-	0.31	0.0304	ddhD, wzz, ypo1457
alpha-amino acid biosynthetic process (GO:1901607)	79	3	9.91	-	0.3	0.0312	dapD, trpE, argR
coenzyme biosynthetic process (GO:0009108)	83	3	10.41	-	0.29	0.0224	apbA, acs, coaA
regulation of biological quality (GO:0065008)	93	3	11.66	-	0.26	0.00786	kbl, ypo3001, pla
methylation (GO:0032259)	64	2	8.02	-	0.25	0.0293	ypo0806, ogt
sulfur compound metabolic process (GO:0006790)	66	2	8.28	-	0.24	0.03	acs, iscS
cellular component biogenesis (GO:0044085)	145	4	18.18	-	0.22	0.000269	flhB, sulA, iscS, argR
cell cycle (GO:0007049)	49	1	6.14	-	0.16	0.0386	sulA
cell division (GO:0051301)	56	1	7.02	-	0.14	0.0178	sulA
peptide biosynthetic process (GO:0043043)	116	1	14.54	-	0.07	2e-05	ypo1538
cellular macromolecule biosynthetic process (GO:0034645)	240	2	30.09	-	0.07	1.5e-10	ddhD, wzz
RNA metabolic process (GO:0016070)	143	1	17.93	-	0.06	1.13e-06	ypo3611
aNumber of genes
bGenes from the analyzed list in GO category

## Sheet: Crp Repressed (B)
Analysis Type: PANTHER Overrepresentation Test (Released 20190711)
Annotation Version and Release Date: GO Ontology database Released 2019-07-03
Analyzed List: Genes significantly (log2FC<-1, FDR p<0.05) downregulated in Y. pestis vs. Y pestis ∆crp in biofilms
Reference List: Yersinia pestis (all genes in database)
Test Type: FISHER
Correction: NONE
GO biological process complete	Reference Lista	Analyzed Lista	Expecteda	Over/Under	Fold Enrichment	Raw p-value	Genesb
GMP biosynthetic process (GO:0006177)	2	2	0.08	+	24.84	0.00848	guaB, guaA
glycyl-tRNA aminoacylation (GO:0006426)	2	2	0.08	+	24.84	0.00848	glyQ, glyS
leucine biosynthetic process (GO:0009098)	5	4	0.2	+	19.87	0.000234	leuC, leuD, ilvE, leuB
glycogen biosynthetic process (GO:0005978)	3	2	0.12	+	16.56	0.0138	glgA, glgC
sulfate transmembrane transport (GO:1902358)	6	4	0.24	+	16.56	0.000378	cysW, cysA, cysP, cysT
'de novo' IMP biosynthetic process (GO:0006189)	11	6	0.44	+	13.55	2.65e-05	purI, purL, purH, purN, purE, purK
pyridoxine biosynthetic process (GO:0008615)	6	3	0.24	+	12.42	0.00402	pdxA, serC, pdxB
valine biosynthetic process (GO:0009099)	6	3	0.24	+	12.42	0.00402	ilvC, ilvD, ilvE
isoleucine biosynthetic process (GO:0009097)	8	4	0.32	+	12.42	0.000838	ilvA, ilvC, ilvD, ilvE
cysteine biosynthetic process (GO:0019344)	6	3	0.24	+	12.42	0.00402	cysK, cysI, cysJ
L-serine metabolic process (GO:0006563)	6	3	0.24	+	12.42	0.00402	cysK, serC, glyA
hydrogen sulfide biosynthetic process (GO:0070814)	5	2	0.2	+	9.94	0.0275	cysI, cysJ
sulfate assimilation (GO:0000103)	6	2	0.24	+	8.28	0.0357	cysI, cysJ
menaquinone biosynthetic process (GO:0009234)	9	3	0.36	+	8.28	0.00967	menE, menD, menC
cation homeostasis (GO:0055080)	18	3	0.72	+	4.14	0.0453	hmuU, nhaA, fyuA
cell division (GO:0051301)	56	6	2.25	+	2.66	0.0314	murG, tolQ, xerC, ftsE, mpl, ypo0569
regulation of transcription, DNA-templated (GO:0006355)	212	1	8.53	-	0.12	0.00304	ybtA
aNumber of genes
bGenes from the analyzed list in GO category

## Sheet: Glucose Activated (P)
Analysis Type: PANTHER Overrepresentation Test (Released 20190711)
Annotation Version and Release Date: GO Ontology database Released 2019-07-03
Analyzed List: Genes significantly (log2FC >1, FDR p<0.05) upregulated in Y. pestis in glucose vs. Y pestis in glycerol in planktonic cells
Reference List: Yersinia pestis (all genes in database)
Test Type: FISHER
Correction: NONE
GO biological process complete	Reference Lista	Analyzed Lista	Expecteda	Over/Under	Fold Enrichment	Raw p-value	Genesb
ATP synthesis coupled proton transport (GO:0015986)	8	8	1.54	+	5.19	0.00172	atpE, atpHD, atpB, atpG, atpA, atpBD, atpEC, atpF
acyl-CoA biosynthetic process (GO:0071616)	7	6	1.35	+	4.45	0.0108	ackA, accD, accC, acs, accA, pta
'de novo' IMP biosynthetic process (GO:0006189)	11	9	2.12	+	4.24	0.00223	purC, purL, purB, purN, purT, purD, purF, purE, purK
translational termination (GO:0006415)	5	4	0.96	+	4.15	0.0433	prfC, prfB, frr, prfA
tRNA aminoacylation for protein translation (GO:0006418)	24	18	4.63	+	3.89	3.48e-05	aspS, gltX, leuS, argS, hisS, glyQ, glnS, uup, pheS, metG, lysS, alaS, ileS, proS, glyS, pheT, valS, thrS
aminoacyl-tRNA metabolism involved in translational fidelity (GO:0106074)	7	5	1.35	+	3.7	0.0321	leuS, alaS, ileS, proS, valS
histidine biosynthetic process (GO:0000105)	10	7	1.93	+	3.63	0.0123	hisH, hisA, hisF, folD, hisC, hisI, hisB
protein peptidyl-prolyl isomerization (GO:0000413)	10	7	1.93	+	3.63	0.0123	tig, fklB, fkpA, surA, ppiC, ppiA, ppiD
purine ribonucleotide biosynthetic process (GO:0009152)	42	29	8.1	+	3.58	4.97e-07	guaB, guaA, gpt, apt, speD
nucleobase biosynthetic process (GO:0046112)	10	6	1.93	+	3.11	0.0328	carA, pyrC, purD, apt, purF, pyrI
glutamine metabolic process (GO:0006541)	14	8	2.7	+	2.96	0.0174	glmS, carA, hisH, guaA, purL, trpG, ypo3242, purF
tricarboxylic acid cycle (GO:0006099)	17	9	3.28	+	2.75	0.0268	sucD, sdhB, aceK, sdhA, sucB, sdhD, sucC, sucA, aspA
fatty acid biosynthetic process (GO:0006633)	17	9	3.28	+	2.75	0.0268	acps, fabG, accD, fabZ, accC, plsX, fabF, accA, fabH
protein-containing complex assembly (GO:0065003)	20	10	3.86	+	2.59	0.0207	ccmC, secB, hscB, rplT, ftsZ, ureE, ccmD, ccmB, ccmE, ypo1126
regulation of cell shape (GO:0008360)	28	13	5.4	+	2.41	0.0163	murG, ftsI, mreC, mtgA, murE, murC, ypo3548, ddl, ftsW, glmU, mraY, murD, mreD
DNA conformation change (GO:0071103)	25	11	4.82	+	2.28	0.0364	recG, acrB, hupA, rep, topB, recQ, priA, mukB, mukF, mukE, ruvA
peptidoglycan biosynthetic process (GO:0009252)	25	11	4.82	+	2.28	0.0364	murG, ftsI, mtgA, murE, murC, ypo3548, ddl, ftsW, glmU, mraY, murD
cell cycle (GO:0007049)	49	21	9.45	+	2.22	0.00301	murG, tolR, tig, ftsI, ftsL, murE, murC, nlpI, ftsK, tolQ, ftsZ, dedD, ftsQ, mukB, mraY, mukF, slmA, mukE, murD, ypo1126
protein folding (GO:0006457)	34	14	6.56	+	2.14	0.0273	secB, tig, fklB, fkpA, hscB, htpG, ureE, psaB, surA, ppiA, groES, ypo3881, hslO, hscA
DNA replication (GO:0006260)	50	20	9.64	+	2.07	0.00803	nrdD, sbcD, recF, nrdF, priB, acrB, rep, holA, recQ, dnaN, priA, ligA, xni, mukB, ypo3902, mukF, mukE, dnaG, nrdE, dnaA
cell division (GO:0051301)	56	21	10.8	+	1.94	0.0118	murG, tolR, tig, ftsI, ftsL, murE, murC, nlpI, ftsK, tolQ, ftsW, ftsZ, dedD, ftsQ, mukB, mraY, mukF, slmA, mukE, murD, ypo1126
DNA repair (GO:0006281)	43	15	8.29	+	1.81	0.049	recD, recG, recJ, recF, recA, mutT, recO, ypo1105, ruvC, recB, recQ, ligA, recR, nth, ruvA
regulation of transcription, DNA-templated (GO:0006355)	212	26	40.88	-	0.64	0.0236	ypo3651, ypo4034, ypo2055, asnC, greA, ypo2914, flhC, nusG, nusB, oxyR, purR, crl, arsR, ypo2283, ypo1576, ypo0401, ypo2226, rhaS, ypo1837, rsd, crgA, ypo2449, ypo2537, ypo3009, slyA, fis,
bacterial-type flagellum-dependent cell motility (GO:0071973)	41	1	7.91	-	0.13	0.01	flgG
protein secretion (GO:0009306)	49	1	9.45	-	0.11	0.00298	secG
aNumber of genes
bGenes from the analyzed list in GO category

## Sheet: Glucose Repressed (P)
Analysis Type: PANTHER Overrepresentation Test (Released 20190711)
Annotation Version and Release Date: GO Ontology database Released 2019-07-03
Analyzed List: Genes significantly (log2FC <-1, FDR p<0.05) downregulated in Y. pestis in glucose vs. Y pestis in glycerol in planktonic cells
Reference List: Yersinia pestis (all genes in database)
Test Type: FISHER
Correction: NONE
GO biological process complete	Reference Lista	Analyzed Lista	Expecteda	Over/Under	Fold Enrichment	Raw p-value	Genesb
negative regulation of cellular macromolecule biosynthetic process (GO:2000113)	24	10	4.07	+	2.45	0.0237	ypo0882, fur, csrA, seqA, hutC, nrdR, ypo1234, betI, ypo2091, hpaR
regulation of transcription, DNA-templated (GO:0006355)	212	64	35.99	+	1.78	6.55e-05	rnk, arcB, ypo2169, kdpE, ypo0010, fucR, rcsB, ypo1503, cytR, cpxR, malT, pspF, ypo3683, ypo2337, gcvR, cueR, ypo2926, ypo3619, ypo0072, ypo3369, greB, emrR, rstA, fnr, psaE, fur, ypo0315, ypo2576, galR, seqA, ypo2979, hutC, ypo2478, ypeR, nrdR, ypo3682, ypo1234, lysR, metR, betI, ypo2091, ybtA, deoR, ypo2497, ypo0804, ypo1925, ypo2762, hexR, ypo3958, ypo2845, cscR, ypo0679, ypo2955, ypo0758, lac…
nitrogen compound metabolic process (GO:0006807)	1013	115	171.95	-	0.67	1.31e-06	hpmB, ypo0808, ypo0099, ypo2306, cru, ypo2280, ypo2846, ypo3923, hofC, cycA, livJ, ypo2672, ypo0273, ypo0262, brnQ, pnuC, ypo0683, ypo2044
response to chemical (GO:0042221)	96	7	16.3	-	0.43	0.0228	trxB, mntH, hcp, yfeA, ypo1784, ybtA, ypo3482
ion transmembrane transport (GO:0034220)	131	9	22.24	-	0.4	0.00466	pstS, ypo2588, ypo0404, ypo3979, mntH, rosB, gntP, trkD, znuC
tRNA metabolic process (GO:0006399)	78	5	13.24	-	0.38	0.0263	miaB, rluA, trmB, cysS, tilS
alpha-amino acid biosynthetic process (GO:1901607)	79	5	13.41	-	0.37	0.0269	argC, dapB, cysM, metF, argR
electron transport chain (GO:0022900)	64	4	10.86	-	0.37	0.0376	ypo3916, ypo3917, ypo2316, ypo2383
ncRNA processing (GO:0034470)	79	4	13.41	-	0.3	0.00722	miaB, rluA, trmB, tilS
cellular component assembly (GO:0022607)	79	4	13.41	-	0.3	0.00722	engB, minC, ypo0698, argR
translation (GO:0006412)	110	5	18.67	-	0.27	0.000684	ypo2228, def, smpB, greB, cysS
DNA replication (GO:0006260)	50	2	8.49	-	0.24	0.0271	ssb, dnaQ
organelle organization (GO:0006996)	56	2	9.51	-	0.21	0.0131	dps, ypo0245
purine ribonucleotide metabolic process (GO:0009150)	62	2	10.52	-	0.19	0.00627	glk, tesB
nucleoside monophosphate metabolic process (GO:0009123)	39	1	6.62	-	0.15	0.0234	pyrF
response to external stimulus (GO:0009605)	40	1	6.79	-	0.15	0.0236	pspB
bacterial-type flagellum-dependent cell motility (GO:0071973)	41	1	6.96	-	0.14	0.0245	flaA1
ribosome biogenesis (GO:0042254)	46	1	7.81	-	0.13	0.0108	rluA
ribonucleotide biosynthetic process (GO:0009260)	55	1	9.34	-	0.11	0.0033	pyrF
aNumber of genes
bGenes from the analyzed list in GO category

## Sheet: Glucose Activated (B)
Analysis Type: PANTHER Overrepresentation Test (Released 20190711)
Annotation Version and Release Date: GO Ontology database Released 2019-07-03
Analyzed List: Genes significantly (log2FC >1, FDR p<0.05) upregulated in Y. pestis in glucose vs. Y pestis in glycerol in biofilms
Reference List: Yersinia pestis (all genes in database)
Test Type: FISHER
Correction: NONE
GO biological process complete	Reference Lista	Analyzed Lista	Expecteda	Over/Under	Fold Enrichment	Raw p-value	Genesb
glycine decarboxylation via glycine cleavage system (GO:0019464)	3	3	0.48	+	6.26	0.0377	gcvP, gcvT, gcsH
cell adhesion involved in biofilm formation (GO:0043708)	3	3	0.48	+	6.26	0.0377	hmsS, hmsR, hmsF
malonyl-CoA biosynthetic process (GO:2001295)	3	3	0.48	+	6.26	0.0377	accD, accC, accA
ATP synthesis coupled proton transport (GO:0015986)	8	8	1.28	+	6.26	0.000575	atpE, atpHD, atpB, atpG, atpA, atpBD, atpEC, atpF
valine biosynthetic process (GO:0009099)	6	5	0.96	+	5.22	0.011	ilvB, ilvC, ilvD, ilvE, ilvG
isoleucine biosynthetic process (GO:0009097)	8	6	1.28	+	4.7	0.00749	ilvA, ilvB, ilvC, ilvD, ilvE, ilvG
aminoacyl-tRNA metabolism involved in translational fidelity (GO:0106074)	7	5	1.12	+	4.47	0.0168	leuS, alaS, ileS, proS, valS
tryptophan biosynthetic process (GO:0000162)	6	4	0.96	+	4.17	0.0377	trpE, trpG, trpD, trpA
acetyl-CoA metabolic process (GO:0006084)	6	4	0.96	+	4.17	0.0377	ackA, acs, sucB, ptA
arginine catabolic process (GO:0006527)	6	4	0.96	+	4.17	0.0377	speA, astA, astD, astB
histidine biosynthetic process (GO:0000105)	10	6	1.6	+	3.76	0.0157	hisH, hisF, folD, hisC, hisI, hisB
protein peptidyl-prolyl isomerization (GO:0000413)	10	6	1.6	+	3.76	0.0157	tig, fklB, ppiC, ppiA, ppiB, ppiD
tRNA aminoacylation for protein translation (GO:0006418)	24	14	3.83	+	3.65	0.000303	gltX, leuS, glyQ, glnS, pheS, metG, lysS, alaS, ileS, proS, glyS, pheT, valS, thrS
lipid modification (GO:0030258)	9	5	1.44	+	3.48	0.0335	murG, suhB, fadB, fadJ, fadA
fatty acid biosynthetic process (GO:0006633)	17	9	2.72	+	3.31	0.00591	fabG, accD, fabZ, accC, plsX, fabF, accA, fabA, fabH
glutamine metabolic process (GO:0006541)	14	7	2.24	+	3.13	0.0184	glmS, carA, hisH, asnB, guaA, purL, trpG
purine ribonucleotide metabolic process (GO:0009150)	62	30	9.9	+	3.03	3.52e-06	guaB, guaA, purL, purT, purD, apt, purE, adk, purK
regulation of cell shape (GO:0008360)	28	13	4.47	+	2.91	0.00246	murG, ftsI, mreC, mtgA, murE, murC, ypo3548, ddl, ftsW, glmU, mraY, murD, mreD
pyrimidine ribonucleotide biosynthetic process (GO:0009220)	13	6	2.08	+	2.89	0.037	carA, ndk, pyrC, pyrE, pyrH, carB
peptidoglycan biosynthetic process (GO:0009252)	25	11	3.99	+	2.75	0.0118	murG, ftsI, mtgA, murE, murC, ypo3548, ddl, ftsW, glmU, mraY, murD
ribonucleoside monophosphate metabolic process (GO:0009161)	32	14	5.11	+	2.74	0.00367	tg, ndk, guaB, guaA ygcM, queA, apt
translational elongation (GO:0006414)	14	6	2.24	+	2.68	0.0469	efp, greA, fusA, ypo1284, tsf, lepA
FtsZ-dependent cytokinesis (GO:0043093)	14	6	2.24	+	2.68	0.0469	ftsI, ftsL, ftsW, ftsZ, ftsQ, ypo1126
respiratory electron transport chain (GO:0022904)	17	7	2.72	+	2.58	0.038	nuoN, cybB, nqrE, nqrB, fdoI, nuoM, nuoG
tricarboxylic acid cycle (GO:0006099)	17	7	2.72	+	2.58	0.038	sucD, aceK, sucB, sdhD, sucC, sucA, aspA
sodium ion transport (GO:0006814)	17	7	2.72	+	2.58	0.038	nqrE, putP, nqrB, nqrD, actP, nqrC, gltC
protein-containing complex subunit organization (GO:0043933)	25	10	3.99	+	2.5	0.022	prfC, prfB, prfA, rplT, ftsZ, ccmA, ureE, ccmD, ccmB, ypo1126
phospholipid biosynthetic process (GO:0008654)	42	15	6.71	+	2.24	0.0105	lpxD, pgpA, ipk, ddg, fabZ, ispG, lpxA, glmU, plsX, lpxB, ynbB, psd, ispH, ypo2817, pagP
DNA replication (GO:0006260)	50	16	7.99	+	2	0.0186	sbcD, recF, priB, acrB, holC, rep, holA, recQ, dnaN, priA, ligA, mukB, ypo3902, mukF,mukE, dnaA
cell wall organization (GO:0071555)	43	13	6.87	+	1.89	0.0493	murG, ftsI, mtgA, murE, murC, ddl, ftsW, mltC, psaB, glmU, mrY, ypo3881, murD
regulation of RNA metabolic process (GO:0051252)	215	22	34.34	-	0.64	0.0415	ypo1237, ypo3651, ypo2055, asnC, greA, ypo2914, flhC, nusG, nusB, purR, ypo3245, crl, arsR, ypo1576, ypo1837, rsd, ypo2449, rob, yspR, cspD, slyA, fis
carbohydrate transport (GO:0008643)	79	4	12.62	-	0.32	0.0147	malK, ptsN, modF, ptsP
bacterial-type flagellum-dependent cell motility (GO:0071973)	41	1	6.55	-	0.15	0.0239	flgG
protein secretion (GO:0009306)	49	1	7.83	-	0.13	0.0113	secG
aNumber of genes
bGenes from the analyzed list in GO category

## Sheet: Glucose Repressed (B)
Analysis Type: PANTHER Overrepresentation Test (Released 20190711)
Annotation Version and Release Date: GO Ontology database Released 2019-07-03
Analyzed List: Genes significantly (log2FC <-1, FDR p<0.05) downregulated in Y. pestis in glucose vs. Y pestis in glycerol in biofilms
Reference List: Yersinia pestis (all genes in database)
Test Type: FISHER
Correction: NONE
GO biological process complete	Reference Lista	Analyzed Lista	Expecteda	Over/Under	Fold Enrichment	Raw p-value	Genesb
glycerol-3-phosphate metabolic process (GO:0006072)	4	3	0.57	+	5.24	0.0463	glpA, glpB, glpD
glycerol metabolic process (GO:0006071)	4	3	0.57	+	5.24	0.0463	ypo3349, glpB, dhaK
negative regulation of transcription, DNA-templated (GO:0045892)	19	7	2.72	+	2.57	0.0361	fur, hutC, nrdR, ypo1234, betI, ypo2091, hpaR
DNA metabolic process (GO:0006259)	142	10	20.32	-	0.49	0.024	ypo0072, ypo1874, insA, ypo0118, xerD, ogt, ypo0245, ypmt1.70, insA, insA
response to chemical (GO:0042221)	96	6	13.74	-	0.44	0.0472	btuB, hcp, yfeA, ypo1784, ybtA, ypo0269
translation (GO:0006412)	110	6	15.74	-	0.38	0.0146	ypo2228, def, smpB, greB, cysS, ypo1066
alpha-amino acid biosynthetic process (GO:1901607)	79	4	11.3	-	0.35	0.0288	metE, dapB, metF, argR
cellular component assembly (GO:0022607)	79	4	11.3	-	0.35	0.0288	engB, flgN, yrK, argR
tRNA metabolic process (GO:0006399)	78	3	11.16	-	0.27	0.0105	miaB, rluA, cysS
locomotion (GO:0040011)	55	2	7.87	-	0.25	0.0411	flgL, ypo0269
cell division (GO:0051301)	56	2	8.01	-	0.25	0.0423	engB, xerD
organelle organization (GO:0006996)	56	2	8.01	-	0.25	0.0423	flgN, ypo0245
cellular response to stress (GO:0033554)	56	2	8.01	-	0.25	0.0423	ypo0072, ogt
purine ribonucleotide metabolic process (GO:0009150)	62	2	8.87	-	0.23	0.0203	gpmA, tesB
RNA modification (GO:0009451)	62	2	8.87	-	0.23	0.0203	miaB, rluA
ncRNA metabolic process (GO:0034660)	106	3	15.17	-	0.2	0.000602	miaB, rluA
peptidoglycan metabolic process (GO:0000270)	42	1	6.01	-	0.17	0.0366	murQ
phospholipid biosynthetic process (GO:0008654)	42	1	6.01	-	0.17	0.0366	pgsA
amino acid transport (GO:0006865)	43	1	6.15	-	0.16	0.0369	ilvJ
ribosome biogenesis (GO:0042254)	46	1	6.58	-	0.15	0.025	rluA
anion transmembrane transport (GO:0098656)	49	1	7.01	-	0.14	0.0169	pstS
ribonucleotide biosynthetic process (GO:0009260)	55	1	7.87	-	0.13	0.0077	pyrF
aNumber of genes
bGenes from the analyzed list in GO category

## Sheet: Biofilm Activated
Analysis Type: PANTHER Overrepresentation Test (Released 20190711)
Annotation Version and Release Date: GO Ontology database Released 2019-07-03
Analyzed List: Genes significantly (log2FC >1, FDR p<0.05) upregulated in Y. pestis in biofilms compared to Y pestis in planktonic cells in glucose
Reference List: Yersinia pestis (all genes in database)
Test Type: FISHER
Correction: NONE
GO biological process complete	Reference Lista	Analyzed Lista	Expecteda	Over/Under	Fold Enrichment	Raw p-value	Genesb
histidine catabolic process to glutamate and formate (GO:0019557)	3	1	0.01	+	76.47	0.0173	hutU
histidine catabolic process to glutamate and formamide (GO:0019556)	3	1	0.01	+	76.47	0.0173	hutU
bacteriocin immunity (GO:0030153)	3	1	0.01	+	76.47	0.0173	ypo0871
tryptophan biosynthetic process (GO:0000162)	6	2	0.03	+	76.47	0.000489	trpE, trpD
regulation of peptidase activity (GO:0052547)	5	1	0.02	+	45.88	0.0258	ypo1342
aNumber of genes
bGenes from the analyzed list in GO category

## Sheet: Biofilm Repressed
Analysis Type: PANTHER Overrepresentation Test (Released 20190711)
Annotation Version and Release Date: GO Ontology database Released 2019-07-03
Analyzed List: Genes significantly (log2FC <-1, FDR p<0.05) downregulated in Y. pestis in biofilms compared to Y pestis in planktonic cells in glucose
Reference List: Yersinia pestis (all genes in database)
Test Type: FISHER
Correction: NONE
GO biological process complete	Reference Lista	Analyzed Lista	Expecteda	Over/Under	Fold Enrichment	Raw p-value	Genesb
fructose 6-phosphate metabolic process (GO:0006002)	1	1	0.01	+	> 100	0.0127	pfkA
glycolytic process through fructose-6-phosphate (GO:0061615)	1	1	0.01	+	> 100	0.0127	pfkA
GMP biosynthetic process (GO:0006177)	2	1	0.01	+	78	0.019	guaA
cell adhesion involved in biofilm formation (GO:0043708)	3	1	0.02	+	52	0.0252	hmsF
regulation of DNA-templated transcription, elongation (GO:0032784)	4	1	0.03	+	39	0.0315	greA
diaminopimelate biosynthetic process (GO:0019877)	5	1	0.03	+	31.2	0.0376	dapD
cellular iron ion homeostasis (GO:0006879)	5	1	0.03	+	31.2	0.0376	ftn
deoxyribonucleotide biosynthetic process (GO:0009263)	6	1	0.04	+	26	0.0438	nrdF
isopentenyl diphosphate biosynthetic process, methylerythritol 4-phosphate pathway (GO:0019288)	6	1	0.04	+	26	0.0438	ispG
translational elongation (GO:0006414)	14	2	0.09	+	22.29	0.00443	greA, fusA
aNumber of genes
bGenes from the analyzed list in GO category

[truncated: 2 more sheets: Biofilm Activated (glycerol), Biofilm Repressed (glycerol)]
